# Supplementary material for: Altered ocular parameters from circadian clock gene disruptions
Source: PLoS One. 2019 Jun 18;14(6):e0217111. doi: 10.1371/journal.pone.0217111 (PMC6581257; doi:10.1371/journal.pone.0217111)
Supplement: S1 Data — (XLSX) [file pone.0217111.s011.xlsx]

## Sheet: Refraction
genotype	Animal ID	age	refraction
Bmal1 WT	186	4w	5.23125
Bmal1 WT	187	4w	7.785
Bmal1 WT	189	4w	2.64984			KEY
Bmal1 WT	195	4w	5.03075			Bmal1 WT = Bmal1 flox/flox mice
Bmal1 WT	196	4w	0.9685			rBmal1 KO = Chx10 Cre X Bmal1 flox/flox mice
Bmal1 WT	197	4w				Chx10 Cre = Chx10 Cre mice
Bmal1 WT	198	4w	1.14625
Bmal1 WT	200	4w	1.9895
Bmal1 WT	201	4w	2.64825
Bmal1 WT	204	4w
Bmal1 WT	186	6w	6.36375
Bmal1 WT	187	6w	13.1723
Bmal1 WT	189	6w
Bmal1 WT	195	6w	2.70775
Bmal1 WT	196	6w	5.859
Bmal1 WT	197	6w	8.50475
Bmal1 WT	198	6w	8.049
Bmal1 WT	200	6w	3.4245
Bmal1 WT	201	6w
Bmal1 WT	204	6w
Bmal1 WT	186	8w	5.4435
Bmal1 WT	187	8w	4.9115
Bmal1 WT	189	8w	9.48525
Bmal1 WT	195	8w	1.88725
Bmal1 WT	196	8w	7.2655
Bmal1 WT	197	8w	6.44475
Bmal1 WT	198	8w	6.50625
Bmal1 WT	200	8w	4.8415
Bmal1 WT	201	8w	4.833
Bmal1 WT	204	8w	7.389
Bmal1 WT	186	10w	8.64275
Bmal1 WT	187	10w	9.2005
Bmal1 WT	189	10w	4.77
Bmal1 WT	195	10w	1.6205
Bmal1 WT	196	10w	5.1105
Bmal1 WT	197	10w	6.16
Bmal1 WT	198	10w	4.5905
Bmal1 WT	200	10w	3.62825
Bmal1 WT	201	10w	-0.1435
Bmal1 WT	204	10w	4.483
rBmal1 KO	182	4w	0.167
rBmal1 KO	183	4w	0.18625
rBmal1 KO	184	4w	-1.15491
rBmal1 KO	188	4w	1.66
rBmal1 KO	194	4w	-1.71625
rBmal1 KO	199	4w	-2.6735
rBmal1 KO	203	4w	-0.55225
rBmal1 KO	182	6w	-0.64925
rBmal1 KO	183	6w	-0.8075
rBmal1 KO	184	6w	0.166
rBmal1 KO	188	6w	0.568235
rBmal1 KO	194	6w	-0.37775
rBmal1 KO	199	6w
rBmal1 KO	203	6w	4.36675
rBmal1 KO	182	8w	1.3585
rBmal1 KO	183	8w	-0.034
rBmal1 KO	184	8w	-1.59375
rBmal1 KO	188	8w	5.48175
rBmal1 KO	194	8w	-2.2
rBmal1 KO	199	8w	1.7105
rBmal1 KO	203	8w	0.69875
rBmal1 KO	182	10w	-2.49825
rBmal1 KO	183	10w	-0.808
rBmal1 KO	184	10w	-0.9295
rBmal1 KO	188	10w	3.71325
rBmal1 KO	194	10w	-2.273
rBmal1 KO	199	10w	-0.47425
rBmal1 KO	203	10w	0.37925
Chx10 Cre	887	4w
Chx10 Cre	888	4w
Chx10 Cre	889	4w
Chx10 Cre	890	4w
Chx10 Cre	891	4w
Chx10 Cre	892	4w
Chx10 Cre	893	4w
Chx10 Cre	895	4w
Chx10 Cre	3036	4w	3.761
Chx10 Cre	3037	4w	3.9895
Chx10 Cre	3041	4w	3.21942
Chx10 Cre	3042	4w	1.32425
Chx10 Cre	3043	4w	2.62925
Chx10 Cre	887	6w	4.61
Chx10 Cre	888	6w	2.8
Chx10 Cre	889	6w	1.35
Chx10 Cre	890	6w	2.04
Chx10 Cre	891	6w	2.78
Chx10 Cre	892	6w	1.91
Chx10 Cre	893	6w	2.37
Chx10 Cre	895	6w	2.13
Chx10 Cre	3036	6w	2.21575
Chx10 Cre	3037	6w	1.998
Chx10 Cre	3041	6w	4.25575
Chx10 Cre	3042	6w	3.04025
Chx10 Cre	3043	6w	4.47525
Chx10 Cre	887	8w	4.869
Chx10 Cre	888	8w	1.00125
Chx10 Cre	889	8w	2.84375
Chx10 Cre	890	8w	6.81632
Chx10 Cre	891	8w	4.845
Chx10 Cre	892	8w	0.338435
Chx10 Cre	893	8w	4.1975
Chx10 Cre	895	8w	3.69125
Chx10 Cre	3036	8w	6.13725
Chx10 Cre	3037	8w	3.78125
Chx10 Cre	3041	8w	4.8045
Chx10 Cre	3042	8w	4.34
Chx10 Cre	3043	8w	3.28925
Chx10 Cre	887	10w
Chx10 Cre	888	10w	6.775
Chx10 Cre	889	10w
Chx10 Cre	890	10w
Chx10 Cre	891	10w	6.81632
Chx10 Cre	892	10w	4.845
Chx10 Cre	893	10w
Chx10 Cre	895	10w
Chx10 Cre	3036	10w	4.8105
Chx10 Cre	3037	10w	5.25013
Chx10 Cre	3041	10w	4.789
Chx10 Cre	3042	10w	5.6425
Chx10 Cre	3043	10w	7.04725

## Sheet: Ocular dimensions
genotype	Animal ID	age	CT	ACD	LT	VCD	RT	AL
Bmal1 WT	186	4w	0.0791813	0.311041	1.73411	0.659912	0.168509	2.95275
Bmal1 WT	187	4w	0.0705095	0.282805	1.70509	0.668413	0.165571	2.89238
Bmal1 WT	189	4w	0.0753124	0.294831	1.70799	0.66412	0.159646	2.9019				KEY
Bmal1 WT	195	4w	0.0726661	0.299454	1.72407	0.653501	0.158178	2.90787				Bmal1 WT = Bmal1 flox/flox mice
Bmal1 WT	196	4w	0.0770836	0.321959	1.72353	0.662028	0.172788	2.95739				rBmal1 KO = Chx10 Cre X Bmal1 flox/flox mice
Bmal1 WT	197	4w	0.0703842	0.298334	1.67778	0.600314	0.172111	2.81893				Chx10 Cre = Chx10 Cre mice
Bmal1 WT	198	4w
Bmal1 WT	200	4w	0.082885	0.302734	1.70666	0.674022	0.160956	2.92726				CT: corneal thickness
Bmal1 WT	201	4w	0.0744505	0.298594	1.71017	0.657085	0.168323	2.90862				ACD: anterior chamber depth
Bmal1 WT	204	4w	0.0726471	0.28902	1.67756	0.654549	0.165726	2.8595				LT: lens thickness
Bmal1 WT	186	6w	0.0834621	0.355008	1.86941	0.641068	0.160417	3.10936				VCD: vitreous chamber depth
Bmal1 WT	187	6w	0.0846562	0.335865	1.84754	0.639834	0.151931	3.05983				RT: retinal thickness
Bmal1 WT	189	6w	0.0809733	0.329983	1.82844	0.625464	0.160259	3.01577				AL: axial length
Bmal1 WT	195	6w	0.0862034	0.352663	1.8637	0.648206	0.152554	3.10332
Bmal1 WT	196	6w	0.0855048	0.357516	1.87213	0.624672	0.16054	3.10036
Bmal1 WT	197	6w	0.073209	0.331534	1.81526	0.618749	0.163951	3.0027
Bmal1 WT	198	6w
Bmal1 WT	200	6w	0.0853016	0.335432	1.86214	0.628532	0.162328	3.07373
Bmal1 WT	201	6w	0.0775772	0.336709	1.86006	0.624771	0.149197	3.04831
Bmal1 WT	204	6w	0.083166	0.3345	1.8135	0.647868	0.149286	3.02832
Bmal1 WT	186	8w	0.0871735	0.369756	1.96761	0.600405	0.166947	3.19189
Bmal1 WT	187	8w	0.0823402	0.372338	1.92219	0.610901	0.154254	3.14202
Bmal1 WT	189	8w	0.0871279	0.352608	1.92184	0.594087	0.163473	3.11914
Bmal1 WT	195	8w	0.0872836	0.367345	1.95636	0.604599	0.163203	3.17879
Bmal1 WT	196	8w	0.0824731	0.384148	1.9626	0.586752	0.166273	3.18225
Bmal1 WT	197	8w	0.0824275	0.354765	1.90701	0.590315	0.161199	3.08305
Bmal1 WT	198	8w	0.0837754	0.365217	1.9316	0.601892	0.161362	3.13586
Bmal1 WT	200	8w	0.0741354	0.361443	1.94309	0.60842	0.156252	3.14334
Bmal1 WT	201	8w	0.0840905	0.350019	1.95087	0.609918	0.152367	3.14727
Bmal1 WT	204	8w	0.0766412	0.351332	1.89836	0.632087	0.150832	3.10926
Bmal1 WT	186	10w	0.0881397	0.383123	2.02544	0.597689	0.150725	3.24512
Bmal1 WT	187	10w	0.0863894	0.36923	2.03403	0.612893	0.14276	3.24531
Bmal1 WT	189	10w	0.0969937	0.370134	1.98308	0.597111	0.138511	3.18583
Bmal1 WT	195	10w	0.0956858	0.377069	2.00963	0.596402	0.152176	3.23097
Bmal1 WT	196	10w	0.086342	0.395367	2.01551	0.565143	0.170026	3.23238
Bmal1 WT	197	10w	0.0787124	0.37768	1.96375	0.576127	0.163143	3.15942
Bmal1 WT	198	10w	0.0906532	0.378387	1.98433	0.590384	0.15804	3.2018
Bmal1 WT	200	10w	0.0835627	0.378798	2.00616	0.58071	0.156122	3.20535
Bmal1 WT	201	10w	0.0811366	0.370014	2.00501	0.597689	0.14585	3.1997
Bmal1 WT	204	10w	0.0850264	0.372925	1.9636	0.597151	0.142156	3.16086
rBmal1 KO	182	4w	0.0771424	0.309785	1.60423	0.595857	0.135708	3.01758
rBmal1 KO	183	4w	0.0717472	0.292162	1.75493	0.679549	0.157275	2.95567
rBmal1 KO	184	4w	0.075562	0.29616	1.74297	0.702282	0.137928	2.95909
rBmal1 KO	188	4w	0.0735887	0.293802	1.71736	0.678749	0.158904	2.9224
rBmal1 KO	194	4w	0.0858693	0.306571	1.74409	0.697374	0.15146	2.98537
rBmal1 KO	199	4w	0.0804532	0.306223	1.70803	0.678204	0.157191	2.9301
rBmal1 KO	203	4w	0.0723319	0.298218	1.68777	0.693995	0.161734	2.91405
rBmal1 KO	182	6w
rBmal1 KO	183	6w	0.0770171	0.324962	1.88799	0.669111	0.136624	3.10425
rBmal1 KO	184	6w	0.0763527	0.324228	1.88218	0.643149	0.155042	3.08095
rBmal1 KO	188	6w	0.0862641	0.321139	1.87039	0.650071	0.153286	3.08115
rBmal1 KO	194	6w	0.0933223	0.337972	1.88836	0.665905	0.159192	3.14475
rBmal1 KO	199	6w	0.0817232	0.341019	1.87226	0.694126	0.137442	3.12657
rBmal1 KO	203	6w	0.0805215	0.333224	1.85029	0.651686	0.158644	3.07437
rBmal1 KO	182	8w	0.0895122	0.343452	2.01105	0.655627	0.151976	3.25162
rBmal1 KO	183	8w	0.071155	0.349911	1.9672	0.634675	0.146454	3.16939
rBmal1 KO	184	8w	0.077917	0.338767	1.96831	0.636979	0.155162	3.17713
rBmal1 KO	188	8w	0.0719048	0.359395	1.96634	0.619438	0.151813	3.16889
rBmal1 KO	194	8w	0.095887	0.350144	1.98901	0.645306	0.149332	3.22968
rBmal1 KO	199	8w	0.0835855	0.354619	1.97083	0.64295	0.139436	3.19142
rBmal1 KO	203	8w	0.0758212	0.355124	1.94439	0.608555	0.16169	3.14558
rBmal1 KO	182	10w	0.0900229	0.360363	2.07634	0.621236	0.151963	3.29993
rBmal1 KO	183	10w	0.0687098	0.363693	2.04428	0.607875	0.142598	3.22716
rBmal1 KO	184	10w	0.0864255	0.356823	2.03345	0.602545	0.154321	3.23356
rBmal1 KO	188	10w	0.0913385	0.366888	1.97603	0.608023	0.143734	3.18601
rBmal1 KO	194	10w	0.0910898	0.372961	2.05827	0.623121	0.142409	3.28785
rBmal1 KO	199	10w	0.0874069	0.375778	2.03217	0.59908	0.155409	3.24984
rBmal1 KO	203	10w	0.0735697	0.379446	2.00004	0.613227	0.150321	3.2166
Chx10 Cre	887	4w
Chx10 Cre	888	4w
Chx10 Cre	889	4w
Chx10 Cre	890	4w
Chx10 Cre	891	4w
Chx10 Cre	892	4w
Chx10 Cre	893	4w
Chx10 Cre	895	4w
Chx10 Cre	3036	4w	0.0868095	0.35217	1.80296	0.66795	0.173345	3.08322
Chx10 Cre	3037	4w	0.090748	0.314196	1.77805	0.638298	0.172549	2.99387
Chx10 Cre	3041	4w	0.0893	0.316272	1.8081	0.650625	0.149192	3.01351
Chx10 Cre	3042	4w	0.0875355	0.311709	1.78736	0.619092	0.165243	2.97092
Chx10 Cre	3043	4w	0.08855	0.32827	1.81048	0.650712	0.171974	3.04997
Chx10 Cre	887	6w	0.091491	0.373667	2.00621	0.572497	0.170991	3.21487
Chx10 Cre	888	6w	0.0886	0.328018	1.96577	0.583312	0.160282	3.12599
Chx10 Cre	889	6w	0.09045	0.357363	1.9301	0.576372	0.169786	3.12408
Chx10 Cre	890	6w	0.0867625	0.36926	1.91116	0.59027	0.166974	3.12443
Chx10 Cre	891	6w
Chx10 Cre	892	6w
Chx10 Cre	893	6w	0.0843	0.367125	1.9263	0.591605	0.161803	3.13113
Chx10 Cre	895	6w	0.0895	0.379984	1.97163	0.591358	0.157638	3.19011
Chx10 Cre	3036	6w	0.0850535	0.360135	1.87015	0.651796	0.156484	3.12364
Chx10 Cre	3037	6w	0.08485	0.32076	1.84266	0.640427	0.158299	3.04698
Chx10 Cre	3041	6w	0.0909	0.337924	1.8618	0.626564	0.154753	3.07195
Chx10 Cre	3042	6w	0.08415	0.331971	1.84018	0.607549	0.166353	3.03017
Chx10 Cre	3043	6w	0.080851	0.334748	1.86309	0.628075	0.161436	3.06819
Chx10 Cre	887	8w	0.0901385	0.401131	2.04562	0.585693	0.157709	3.28027
Chx10 Cre	888	8w	0.08874	0.362612	2.00199	0.60353	0.147093	3.20396
Chx10 Cre	889	8w	0.082	0.387383	1.9903	0.570807	0.159261	3.18973
Chx10 Cre	890	8w	0.084812	0.381319	1.99005	0.568549	0.165602	3.19032
Chx10 Cre	891	8w	0.07645	0.380331	2.00944	0.569902	0.166795	3.2029
Chx10 Cre	892	8w	0.08515	0.385139	1.99657	0.573721	0.160496	3.20104
Chx10 Cre	893	8w	0.08205	0.393385	1.9975	0.591079	0.161659	3.22571
Chx10 Cre	895	8w
Chx10 Cre	3036	8w	0.08885	0.386116	1.96663	0.60373	0.161325	3.20662
Chx10 Cre	3037	8w	0.0898	0.35455	1.93455	0.603847	0.169597	3.15234
Chx10 Cre	3041	8w	0.0950575	0.366786	1.94694	0.58987	0.157758	3.15641
Chx10 Cre	3042	8w	0.0859	0.358338	1.9294	0.587606	0.158531	3.11977
Chx10 Cre	3043	8w	0.089479	0.365889	1.95627	0.590936	0.165918	3.1685
Chx10 Cre	887	10w
Chx10 Cre	888	10w	0.0872335	0.36779	2.06173	0.56518	0.160347	3.24228
Chx10 Cre	889	10w
Chx10 Cre	890	10w	0.080294	0.405258	2.04677	0.578644	0.160102	3.27107
Chx10 Cre	891	10w
Chx10 Cre	892	10w	0.0883005	0.400181	2.0532	0.550642	0.174513	3.26683
Chx10 Cre	893	10w
Chx10 Cre	895	10w
Chx10 Cre	3036	10w	0.0858348	0.401662	2.04243	0.576594	0.165278	3.2718
Chx10 Cre	3037	10w	0.0859689	0.385834	1.99729	0.596392	0.149626	3.21511
Chx10 Cre	3041	10w	0.090112	0.382781	2.00638	0.60023	0.147143	3.22665
Chx10 Cre	3042	10w	0.0889142	0.365434	1.98823	0.592521	0.149178	3.18427
Chx10 Cre	3043	10w	0.0929011	0.379029	2.00868	0.576295	0.147749	3.20466

## Sheet: Corneal Curvature
genotype	Animal ID	age	keratometry
Bmal1 WT	186	4w	1.3636
Bmal1 WT	187	4w	1.3356
Bmal1 WT	189	4w	1.34095			KEY
Bmal1 WT	195	4w	1.31394			Bmal1 WT = Bmal1 flox/flox mice
Bmal1 WT	196	4w	1.35943			rBmal1 KO = Chx10 Cre X Bmal1 flox/flox mice
Bmal1 WT	197	4w	1.35259			Chx10 Cre = Chx10 Cre mice
Bmal1 WT	198	4w	1.32665
Bmal1 WT	200	4w	1.30387
Bmal1 WT	201	4w	1.29772
Bmal1 WT	204	4w
Bmal1 WT	186	6w	1.433
Bmal1 WT	187	6w	1.40394
Bmal1 WT	189	6w
Bmal1 WT	195	6w	1.42309
Bmal1 WT	196	6w	1.44134
Bmal1 WT	197	6w	1.42363
Bmal1 WT	198	6w	1.39631
Bmal1 WT	200	6w	1.32665
Bmal1 WT	201	6w	1.30372
Bmal1 WT	204	6w
Bmal1 WT	186	8w	1.50218
Bmal1 WT	187	8w	1.4327
Bmal1 WT	189	8w	1.42357
Bmal1 WT	195	8w	1.45691
Bmal1 WT	196	8w	1.48891
Bmal1 WT	197	8w	1.472
Bmal1 WT	198	8w	1.4708
Bmal1 WT	200	8w	1.3814
Bmal1 WT	201	8w	1.40535
Bmal1 WT	204	8w	1.43634
Bmal1 WT	186	10w	1.48216
Bmal1 WT	187	10w	1.44674
Bmal1 WT	189	10w	1.43497
Bmal1 WT	195	10w	1.46585
Bmal1 WT	196	10w	1.49264
Bmal1 WT	197	10w	1.46194
Bmal1 WT	198	10w	1.43527
Bmal1 WT	200	10w	1.41723
Bmal1 WT	201	10w	1.41874
Bmal1 WT	204	10w	1.44049
rBmal1 KO	182	4w	1.39031
rBmal1 KO	183	4w	1.38782
rBmal1 KO	184	4w	1.33681
rBmal1 KO	188	4w	1.3536
rBmal1 KO	194	4w	1.3541
rBmal1 KO	199	4w	1.27677
rBmal1 KO	203	4w	1.34122
rBmal1 KO	182	6w	1.43348
rBmal1 KO	183	6w	1.41979
rBmal1 KO	184	6w	1.41726
rBmal1 KO	188	6w	1.38203
rBmal1 KO	194	6w	1.43569
rBmal1 KO	199	6w	1.36784
rBmal1 KO	203	6w	1.40387
rBmal1 KO	182	8w	1.50662
rBmal1 KO	183	8w	1.46633
rBmal1 KO	184	8w	1.46043
rBmal1 KO	188	8w	1.45733
rBmal1 KO	194	8w	1.45766
rBmal1 KO	199	8w	1.42352
rBmal1 KO	203	8w	1.47318
rBmal1 KO	182	10w	1.55558
rBmal1 KO	183	10w	1.5449
rBmal1 KO	184	10w
rBmal1 KO	188	10w	1.45661
rBmal1 KO	194	10w	1.47091
rBmal1 KO	199	10w	1.4209
rBmal1 KO	203	10w	1.51426
Chx10 Cre	886	4w
Chx10 Cre	887	4w
Chx10 Cre	888	4w
Chx10 Cre	889	4w
Chx10 Cre	890	4w
Chx10 Cre	891	4w
Chx10 Cre	892	4w
Chx10 Cre	893	4w
Chx10 Cre	895	4w
Chx10 Cre	3036	4w	1.42221
Chx10 Cre	3037	4w	1.42221
Chx10 Cre	3041	4w	1.45272
Chx10 Cre	3042	4w	1.38301
Chx10 Cre	3043	4w	1.39982
Chx10 Cre	886	6w	1.47072
Chx10 Cre	887	6w	1.53783
Chx10 Cre	888	6w	1.46676
Chx10 Cre	889	6w	1.5025
Chx10 Cre	890	6w	1.45742
Chx10 Cre	891	6w
Chx10 Cre	892	6w
Chx10 Cre	893	6w	1.50933
Chx10 Cre	895	6w	1.50736
Chx10 Cre	3036	6w	1.34797
Chx10 Cre	3037	6w	1.44338
Chx10 Cre	3041	6w	1.30566
Chx10 Cre	3042	6w	1.28185
Chx10 Cre	3043	6w
Chx10 Cre	886	8w	1.48938
Chx10 Cre	887	8w	1.54846
Chx10 Cre	888	8w
Chx10 Cre	889	8w	1.47803
Chx10 Cre	890	8w	1.44828
Chx10 Cre	891	8w	1.29759
Chx10 Cre	892	8w	1.37705
Chx10 Cre	893	8w
Chx10 Cre	895	8w
Chx10 Cre	3036	8w
Chx10 Cre	3037	8w
Chx10 Cre	3041	8w	1.44781
Chx10 Cre	3042	8w
Chx10 Cre	3043	8w	1.31933
Chx10 Cre	886	10w
Chx10 Cre	887	10w
Chx10 Cre	888	10w
Chx10 Cre	889	10w
Chx10 Cre	890	10w
Chx10 Cre	891	10w	1.18658
Chx10 Cre	892	10w
Chx10 Cre	893	10w
Chx10 Cre	895	10w
Chx10 Cre	3036	10w	1.53167
Chx10 Cre	3037	10w	1.47047
Chx10 Cre	3041	10w
Chx10 Cre	3042	10w	1.43845
Chx10 Cre	3043	10w	1.51689
