# Supplementary material for: Altered ocular parameters from circadian clock gene disruptions
Source: PLoS One. 2019 Jun 18;14(6):e0217111. doi: 10.1371/journal.pone.0217111 (PMC6581257; doi:10.1371/journal.pone.0217111)
Supplement: S2 Data — (XLSX) [file pone.0217111.s012.xlsx]

## Sheet: pseudocone_5day
Fly id	Ommatidium	Location	Group	Length
218	1	back	WT	13.361			KEY
218	2	back	WT	11.843
218	3	back	WT	11.051			WT = wild type Drosophila
218	4	back	WT	9.833			PER = null mutation of period
218	5	back	WT	16.825			CYCLE = null mutation of cycle
218	6	back	WT	11.926
218	7	back	WT	12.075
218	1	centr	WT	9.279
218	2	centr	WT	9.964
218	3	centr	WT	8.705
218	4	centr	WT	7.852
218	5	centr	WT	10.521
218	1	front	WT	12.757
218	2	front	WT	14.138
218	3	front	WT	11.994
218	4	front	WT	11.96
218	5	front	WT	13.057
218	6	front	WT	10.735
218	7	front	WT	10.149
218	8	front	WT	14.816
218	9	front	WT	12.259
223	1	back	WT	12.568
223	2	back	WT	13.398
223	3	back	WT	11.092
223	4	back	WT	11.131
223	5	back	WT	9.804
223	6	back	WT	9.054
223	7	back	WT	7.667
223	1	centr	WT	9.553
223	2	centr	WT	7.928
223	3	centr	WT	9.1
223	4	centr	WT	7.168
223	5	centr	WT	8.019
223	6	centr	WT	8.932
223	1	front	WT	14.22
223	2	front	WT	11.109
223	3	front	WT	12.416
223	4	front	WT	10.526
223	5	front	WT	11.551
223	6	front	WT	9.416
223	7	front	WT	8.953
227	0	back	WT	13.248
227	1	back	WT	10.917
227	2	back	WT	10.302
227	3	back	WT	9.803
227	4	back	WT	10.415
227	5	back	WT	8.457
227	6	back	WT	9.072
227	7	back	WT	8.339
227	8	back	WT	7.186
227	9	back	WT	10.584
227	1	centr	WT	8.493
227	2	centr	WT	11.157
227	3	centr	WT	10.885
227	4	centr	WT	10.216
227	5	centr	WT	8.969
227	6	centr	WT	8.932
227	1	front	WT	12.084
227	2	front	WT	11.369
227	3	front	WT	12.028
227	4	front	WT	11.061
227	5	front	WT	11.363
227	6	front	WT	11.44
227	7	front	WT	10.87
227	8	front	WT	10.978
227	9	front	WT	9.933
227	10	front	WT	9.134
232	1	back	WT	13.966
232	2	back	WT	10.234
232	3	back	WT	9.515
232	4	back	WT	8.015
232	5	back	WT	6.236
232	1	centr	WT	6.868
232	2	centr	WT	7.278
232	3	centr	WT	6.245
232	4	centr	WT	6.005
232	5	centr	WT	4.562
232	1	front	WT	12.199
232	2	front	WT	11.708
232	3	front	WT	9.624
232	4	front	WT	9.229
232	5	front	WT	7.587
232	6	front	WT	7.581
233	1	back	WT	7.519
233	2	back	WT	8.922
233	3	back	WT	8.061
233	4	back	WT	8.131
233	5	back	WT	9.24
233	6	back	WT	8.765
233	1	centr	WT	9.964
233	2	centr	WT	6.997
233	3	centr	WT	9.142
233	4	centr	WT	7.619
233	5	centr	WT	8.284
233	6	centr	WT	7.454
233	1	front	WT	9.99
233	2	front	WT	10.404
233	3	front	WT	9.556
233	4	front	WT	10.302
233	5	front	WT	9.806
233	6	front	WT	11.178
233	7	front	WT	10.16
236	1	back	WT	10.185
236	2	back	WT	15.394
236	3	back	WT	14.1
236	4	back	WT	13
236	5	back	WT	13.119
236	6	back	WT	12.439
236	1	centr	WT	13.982
236	2	centr	WT	9.989
236	3	centr	WT	11.074
236	4	centr	WT	11.897
236	5	centr	WT	12.988
236	6	centr	WT	14.48
236	1	front	WT	16.626
236	2	front	WT	13.562
236	3	front	WT	14.424
236	4	front	WT	11.786
236	5	front	WT	12.244
236	6	front	WT	13.031
236	7	front	WT	15.113
236	8	front	WT	12.473
236	9	front	WT	15.163
237	1	back	WT	13.635
237	2	back	WT	12.232
237	3	back	WT	13.28
237	4	back	WT	13.883
237	5	back	WT	13.001
237	6	back	WT	10.985
237	1	centr	WT	9.264
237	2	centr	WT	8.746
237	3	centr	WT	11.026
237	4	centr	WT	8.704
237	5	centr	WT	10.67
237	6	centr	WT	5.608
237	1	front	WT	13.609
237	2	front	WT	12.396
237	3	front	WT	11.125
237	4	front	WT	10.292
237	5	front	WT	9.641
237	6	front	WT	14.316
237	7	front	WT	9.327
238	1	back	WT	9.24
238	2	back	WT	6.909
238	3	back	WT	5.433
238	4	back	WT	5.057
238	5	back	WT	7.65
238	6	back	WT	6.526
238	7	back	WT	6.367
238	8	back	WT	7.216
238	9	back	WT	7.383
238	1	centr	WT	7.383
238	2	centr	WT	6.331
238	3	centr	WT	5.485
238	4	centr	WT	6.548
238	5	centr	WT	6.037
238	1	front	WT	10.521
238	2	front	WT	10.553
238	3	front	WT	7.566
238	4	front	WT	8.541
238	5	front	WT	9.461
238	6	front	WT	6.566
239	1	back	WT	12.322
239	2	back	WT	8.784
239	3	back	WT	8.06
239	4	back	WT	5.412
239	5	back	WT	6.136
239	6	back	WT	4.646
239	1	centr	WT	6.817
239	2	centr	WT	4.069
239	3	centr	WT	4.531
239	4	centr	WT	4.852
239	5	centr	WT	4.818
239	6	centr	WT	4.685
239	1	front	WT	9.302
239	2	front	WT	8.733
239	3	front	WT	9.547
239	4	front	WT	8.268
239	5	front	WT	5.271
243	1	back	WT	12.397
243	2	back	WT	12.446
243	3	back	WT	9.65
243	4	back	WT	11.476
243	5	back	WT	9.566
243	6	back	WT	9.289
243	7	back	WT	10.686
243	1	centr	WT	8.743
243	2	centr	WT	8.661
243	3	centr	WT	6.82
243	4	centr	WT	7.134
243	5	centr	WT	8.112
243	6	centr	WT	7.973
243	1	front	WT	12.797
243	2	front	WT	13.494
243	3	front	WT	9.433
243	4	front	WT	10.172
243	5	front	WT	11.946
243	6	front	WT	11.316
131	1	back	WT	13.323
131	2	back	WT	6.806
131	3	back	WT	10.519
131	4	back	WT	6.135
131	5	back	WT	6.784
131	6	back	WT	8.849
131	1	centr	WT	6.092
131	2	centr	WT	4.948
131	3	centr	WT	8.089
131	4	centr	WT	8.089
131	5	centr	WT	5.66
131	6	centr	WT	7.337
131	7	centr	WT	7.839
131	1	front	WT	11.066
131	2	front	WT	7.839
131	3	front	WT	8.418
131	4	front	WT	9.283
131	5	front	WT	11.81
131	6	front	WT	10.146
131	7	front	WT	10.437
131	8	front	WT	7.356
133	1	back	WT	9.98
133	2	back	WT	10.735
133	3	back	WT	7.587
133	4	back	WT	6.328
133	5	back	WT	6.748
133	6	back	WT	10.085
133	7	back	WT	5.071
133	1	centr	WT	9.083
133	2	centr	WT	9.017
133	3	centr	WT	9.625
133	4	centr	WT	8.955
133	5	centr	WT	9.021
133	6	centr	WT	7.432
133	7	centr	WT	8.623
133	8	centr	WT	8.879
133	1	front	WT	10.27
133	2	front	WT	11.917
133	3	front	WT	10.887
133	4	front	WT	11.573
133	5	front	WT	11.202
133	6	front	WT	7.924
133	7	front	WT	10.708
133	8	front	WT	11.251
136	1	back	WT	14.393
136	2	back	WT	13.352
136	3	back	WT	13.14
136	4	back	WT	10.021
136	5	back	WT	10.154
136	6	back	WT	9.325
136	7	back	WT	8.269
136	8	back	WT	6.537
136	9	back	WT	6.721
136	1	centr	WT	7.282
136	1	centr	WT	7.282
136	2	centr	WT	6.375
136	3	centr	WT	5.931
136	4	centr	WT	5.23
136	5	centr	WT	7.829
136	6	centr	WT	6.303
136	7	centr	WT	6.513
136	8	centr	WT	6.491
136	1	front	WT	7.209
136	2	front	WT	6.105
136	3	front	WT	5.918
136	4	front	WT	4.045
136	5	front	WT	6.285
139	1	back	WT	6.626
139	2	back	WT	12.209
139	3	back	WT	10.122
139	4	back	WT	7.915
139	5	back	WT	9.806
139	6	back	WT	9.795
139	7	back	WT	8.781
139	8	back	WT	7.518
139	1	centr	WT	4.255
139	2	centr	WT	4.864
139	3	centr	WT	4.742
139	4	centr	WT	6.025
139	5	centr	WT	6.14
139	6	centr	WT	4.224
139	7	centr	WT	5.236
139	1	front	WT	9.184
139	2	front	WT	7.958
139	3	front	WT	8.409
139	4	front	WT	9.594
139	5	front	WT	4.789
139	6	front	WT	5.454
139	7	front	WT	9.094
139	8	front	WT	6.609
141	1	back	WT	10.847
141	2	back	WT	6.025
141	3	back	WT	5.866
141	4	back	WT	5.601
141	5	back	WT	4.51
141	6	back	WT	3.729
141	7	back	WT	4.647
141	8	back	WT	4.155
141	1	centr	WT	5.572
141	2	centr	WT	5.236
141	3	centr	WT	5.507
141	4	centr	WT	4.845
141	5	centr	WT	5.574
141	6	centr	WT	4.365
141	1	front	WT	7.829
141	2	front	WT	7.919
141	3	front	WT	7.302
141	4	front	WT	7.393
141	5	front	WT	5.951
141	6	front	WT	6.049
141	7	front	WT	4.506
141	8	front	WT	4.935
142	1	back	WT	7.275
142	2	back	WT	13.799
142	3	back	WT	13.727
142	4	back	WT	12.047
142	5	back	WT	11.643
142	6	back	WT	10.669
142	7	back	WT	8.35
142	8	back	WT	9.297
142	9	back	WT	8.309
142	10	back	WT	6.443
142	1	centr	WT	14.259
142	2	centr	WT	6.328
142	3	centr	WT	7.041
142	4	centr	WT	6.255
142	5	centr	WT	8.251
142	6	centr	WT	4.668
142	7	centr	WT	6.047
142	8	centr	WT	6.172
142	1	front	WT	11.809
142	2	front	WT	11.334
142	3	front	WT	9.57
142	4	front	WT	10.289
142	5	front	WT	8.457
142	6	front	WT	7.083
143	1	back	WT	15.84
143	2	back	WT	14.966
143	3	back	WT	11.634
143	4	back	WT	10.639
143	5	back	WT	9.026
143	6	back	WT	13.444
143	7	back	WT	7.882
143	1	centr	WT	11.371
143	2	centr	WT	11.413
143	3	centr	WT	8.64
143	4	centr	WT	9.851
143	5	centr	WT	10.878
143	6	centr	WT	9.162
143	1	front	WT	13.224
143	2	front	WT	14.51
143	3	front	WT	10.336
143	4	front	WT	11.252
143	5	front	WT	14.594
143	6	front	WT	8.683
146	1	back	WT	13.959
146	2	back	WT	12.563
146	3	back	WT	11.915
146	4	back	WT	9.835
146	5	back	WT	9.813
146	6	back	WT	6.971
146	7	back	WT	7.946
146	8	back	WT	11.425
146	1	centr	WT	8.885
146	2	centr	WT	6.516
146	3	centr	WT	8.081
146	4	centr	WT	7.126
146	5	centr	WT	7.501
146	6	centr	WT	5.743
146	7	centr	WT	8.609
146	8	centr	WT	9.573
146	1	front	WT	9.535
146	2	front	WT	10.038
146	3	front	WT	10.374
146	4	front	WT	8.336
146	5	front	WT	7.785
158	1	back	WT	12.649
158	2	back	WT	9.321
158	3	back	WT	8.649
158	4	back	WT	9.225
158	5	back	WT	7.777
158	6	back	WT	9.08
158	7	back	WT	5.991
158	8	back	WT	4.765
158	1	centr	WT	4.672
158	2	centr	WT	6.023
158	3	centr	WT	5.001
158	4	centr	WT	4.638
158	5	centr	WT	4.216
158	6	centr	WT	8.478
158	7	centr	WT	9.835
158	1	front	WT	15.7
158	2	front	WT	8.386
158	3	front	WT	10.37
158	4	front	WT	11.455
158	5	front	WT	5.879
158	6	front	WT	7.433
158	7	front	WT	7.561
159	1	back	WT	13.964
159	2	back	WT	11.277
159	3	back	WT	13.7
159	4	back	WT	12.717
159	5	back	WT	11.592
159	6	back	WT	11.705
159	7	back	WT	13.012
159	8	back	WT	15.264
159	1	centr	WT	11.277
159	2	centr	WT	11.706
159	3	centr	WT	9.658
159	4	centr	WT	7.186
159	5	centr	WT	9.94
159	6	centr	WT	11.73
159	7	centr	WT	8.622
159	8	centr	WT	9.273
159	1	front	WT	9.613
159	2	front	WT	11.532
159	3	front	WT	13.112
159	4	front	WT	13.91
159	5	front	WT	13.095
159	6	front	WT	6.241
159	7	front	WT	11.728
159	8	front	WT	6.349
502	1	back	CYCLE	12.217
502	2	back	CYCLE	13.42
502	3	back	CYCLE	14.378
502	4	back	CYCLE	12.462
502	5	back	CYCLE	14.661
502	6	back	CYCLE	12.485
502	7	back	CYCLE	11.643
502	1	centr	CYCLE	12.785
502	2	centr	CYCLE	11.912
502	3	centr	CYCLE	15.898
502	4	centr	CYCLE	17.96
502	5	centr	CYCLE	13.849
502	6	centr	CYCLE	12.691
502	1	front	CYCLE	14.876
502	2	front	CYCLE	11.861
502	3	front	CYCLE	9.301
502	4	front	CYCLE	8.983
502	5	front	CYCLE	11
502	6	front	CYCLE	9.357
502	7	front	CYCLE	11.881
503	1	back	CYCLE	9.081
503	2	back	CYCLE	8.905
503	3	back	CYCLE	7.691
503	4	back	CYCLE	6.571
503	5	back	CYCLE	6.421
503	6	back	CYCLE	6.903
503	7	back	CYCLE	6.443
503	8	back	CYCLE	6.135
503	1	centr	CYCLE	7.26
503	2	centr	CYCLE	8.337
503	3	centr	CYCLE	6.917
503	4	centr	CYCLE	7.948
503	5	centr	CYCLE	7.208
503	6	centr	CYCLE	10.052
503	7	centr	CYCLE	8.372
503	1	front	CYCLE	10.624
503	2	front	CYCLE	9.393
503	3	front	CYCLE	9.862
503	4	front	CYCLE	8.125
503	5	front	CYCLE	10.27
503	6	front	CYCLE	10.886
503	7	front	CYCLE	6.981
512	1	back	CYCLE	12.293
512	2	back	CYCLE	11.611
512	3	back	CYCLE	12.165
512	4	back	CYCLE	12.226
512	5	back	CYCLE	11.505
512	6	back	CYCLE	10.847
512	7	back	CYCLE	14.587
512	8	back	CYCLE	12.286
512	9	back	CYCLE	12.323
512	10	back	CYCLE	11.148
512	1	centr	CYCLE	13.064
512	2	centr	CYCLE	10.29
512	3	centr	CYCLE	9.973
512	4	centr	CYCLE	10.631
512	5	centr	CYCLE	10.358
512	1	front	CYCLE	13.928
512	2	front	CYCLE	12.841
512	3	front	CYCLE	9.597
512	4	front	CYCLE	12.851
512	5	front	CYCLE	9.609
512	6	front	CYCLE	10.153
512	7	front	CYCLE	10.455
516	1	back	CYCLE	10.998
516	2	back	CYCLE	11.014
516	3	back	CYCLE	10.006
516	4	back	CYCLE	8.713
516	5	back	CYCLE	8.151
516	6	back	CYCLE	7.052
516	7	back	CYCLE	6.362
516	1	centr	CYCLE	8.816
516	2	centr	CYCLE	7.829
516	3	centr	CYCLE	6.847
516	4	centr	CYCLE	7.721
516	5	centr	CYCLE	8.102
516	6	centr	CYCLE	6.87
516	7	centr	CYCLE	10.654
516	1	front	CYCLE	6.94
516	2	front	CYCLE	10.628
516	3	front	CYCLE	5.992
516	4	front	CYCLE	4.711
516	5	front	CYCLE	7.966
516	6	front	CYCLE	12.314
516	7	front	CYCLE	8.323
517	1	back	CYCLE	13.932
517	2	back	CYCLE	4.645
517	3	back	CYCLE	8.296
517	4	back	CYCLE	10.919
517	5	back	CYCLE	8.795
517	1	centr	CYCLE	7.699
517	2	centr	CYCLE	9.466
517	3	centr	CYCLE	7.881
517	4	centr	CYCLE	8.343
517	5	centr	CYCLE	10.466
517	6	centr	CYCLE	8.068
517	1	front	CYCLE	11.366
517	2	front	CYCLE	7.474
517	3	front	CYCLE	10.775
517	4	front	CYCLE	8.997
517	5	front	CYCLE	5.056
517	6	front	CYCLE	8.984
519	1	back	CYCLE	9.41
519	2	back	CYCLE	15.036
519	3	back	CYCLE	13.558
519	4	back	CYCLE	11.366
519	5	back	CYCLE	13.319
519	6	back	CYCLE	13.826
519	1	centr	CYCLE	11.18
519	2	centr	CYCLE	10.523
519	3	centr	CYCLE	7.026
519	4	centr	CYCLE	6.727
519	5	centr	CYCLE	7.931
519	6	centr	CYCLE	7.543
519	7	centr	CYCLE	13.025
519	1	front	CYCLE	17.063
519	2	front	CYCLE	12.757
519	3	front	CYCLE	14.137
519	4	front	CYCLE	16.404
519	5	front	CYCLE	15.013
519	6	front	CYCLE	13.095
519	7	front	CYCLE	12.223
519	8	front	CYCLE	13.353
521	1	back	CYCLE	9.988
521	2	back	CYCLE	11.001
521	3	back	CYCLE	7.543
521	4	back	CYCLE	9.943
521	5	back	CYCLE	13.254
521	1	centr	CYCLE	7.92
521	2	centr	CYCLE	9.458
521	3	centr	CYCLE	7.788
521	4	centr	CYCLE	8.855
521	5	centr	CYCLE	7.637
521	1	front	CYCLE	12.955
521	2	front	CYCLE	11.708
521	3	front	CYCLE	8.628
521	4	front	CYCLE	11.069
521	5	front	CYCLE	11.342
523	1	back	CYCLE	9.47
523	2	back	CYCLE	8.328
523	3	back	CYCLE	12.504
523	4	back	CYCLE	10.717
523	5	back	CYCLE	10.032
523	6	back	CYCLE	9.976
523	7	back	CYCLE	8.728
523	1	centr	CYCLE	10.646
523	2	centr	CYCLE	12.967
523	3	centr	CYCLE	10.764
523	4	centr	CYCLE	14.55
523	5	centr	CYCLE	13.827
523	6	centr	CYCLE	11.039
523	7	centr	CYCLE	9.738
523	1	front	CYCLE	12.776
523	2	front	CYCLE	13.23
523	3	front	CYCLE	13.608
523	4	front	CYCLE	9.39
523	5	front	CYCLE	14.603
523	6	front	CYCLE	13.75
523	7	front	CYCLE	7.439
526	1	back	CYCLE	14.908
526	2	back	CYCLE	16.501
526	3	back	CYCLE	12.713
526	4	back	CYCLE	7.661
526	5	back	CYCLE	7.409
526	6	back	CYCLE	7.694
526	7	back	CYCLE	6.956
526	8	back	CYCLE	8.31
526	1	centr	CYCLE	8.341
526	2	centr	CYCLE	10.817
526	3	centr	CYCLE	9.245
526	4	centr	CYCLE	7.405
526	5	centr	CYCLE	10.416
526	6	centr	CYCLE	9.9
526	7	centr	CYCLE	10.604
526	8	centr	CYCLE	9.95
526	9	centr	CYCLE	11.709
526	10	centr	CYCLE	11.619
526	1	front	CYCLE	7.357
526	2	front	CYCLE	10.604
526	3	front	CYCLE	11.011
526	4	front	CYCLE	11.768
526	5	front	CYCLE	11.21
526	6	front	CYCLE	10.209
526	7	front	CYCLE	10.041
526	8	front	CYCLE	8.279
526	9	front	CYCLE	8.036
526	10	front	CYCLE	9.988
2041	1	back	PER	11.429
2041	2	back	PER	10.72
2041	3	back	PER	13.765
2041	4	back	PER	14.739
2041	5	back	PER	13.897
2041	6	back	PER	13.639
2041	7	back	PER	15.12
2041	8	back	PER	12.415
2041	9	back	PER	12.11
2041	1	centr	PER	11.156
2041	2	centr	PER	13.064
2041	3	centr	PER	10.248
2041	4	centr	PER	13.551
2041	5	centr	PER	12.974
2041	6	centr	PER	13.785
2041	1	front	PER	16.77
2041	2	front	PER	15.291
2041	3	front	PER	13.67
2041	4	front	PER	13.637
2041	5	front	PER	14.41
2041	6	front	PER	15.033
2041	7	front	PER	14.746
2041	8	front	PER	11.708
2047	1	back	PER	13.763
2047	2	back	PER	13.53
2047	3	back	PER	11.636
2047	4	back	PER	12.6
2047	5	back	PER	13.384
2047	6	back	PER	10.664
2047	7	back	PER	11.305
2047	8	back	PER	9.654
2047	1	centr	PER	13.372
2047	2	centr	PER	8.293
2047	3	centr	PER	11.322
2047	4	centr	PER	10.852
2047	5	centr	PER	10.19
2047	6	centr	PER	12.528
2047	7	centr	PER	12.116
2047	1	front	PER	12.047
2047	2	front	PER	13.785
2047	3	front	PER	12.154
2047	4	front	PER	12.83
2047	5	front	PER	16.089
2047	6	front	PER	14.41
2047	7	front	PER	14.4
2047	8	front	PER	16.405
2058	1	back	PER	16.631
2058	2	back	PER	14.025
2058	3	back	PER	9.666
2058	4	back	PER	11.445
2058	5	back	PER	9.072
2058	6	back	PER	11.433
2058	7	back	PER	9.54
2058	8	back	PER	12.121
2058	1	centr	PER	9.54
2058	2	centr	PER	12.909
2058	3	centr	PER	10.34
2058	4	centr	PER	10.552
2058	5	centr	PER	9.994
2058	6	centr	PER	11.045
2058	1	front	PER	14.79
2058	2	front	PER	12.259
2058	3	front	PER	12.096
2058	4	front	PER	12.445
2058	5	front	PER	11.594
2058	6	front	PER	17.146
2059	1	back	PER	12.403
2059	2	back	PER	12.156
2059	3	back	PER	13.344
2059	4	back	PER	14.6
2059	5	back	PER	12.534
2059	6	back	PER	10.577
2059	7	back	PER	11.298
2059	1	centr	PER	9.358
2059	2	centr	PER	10.49
2059	3	centr	PER	9.402
2059	4	centr	PER	10.226
2059	5	centr	PER	10.598
2059	6	centr	PER	10.453
2059	7	centr	PER	11.694
2059	8	centr	PER	12.047
2059	9	centr	PER	11.561
2059	1	front	PER	13.592
2059	2	front	PER	13.637
2059	3	front	PER	13.738
2059	4	front	PER	13.45
2059	5	front	PER	15.054
2059	6	front	PER	14.79
2059	7	front	PER	13.965
2059	8	front	PER	11.84
2061	1	back	PER	15.874
2061	2	back	PER	14.238
2061	3	back	PER	12.615
2061	4	back	PER	11.022
2061	5	back	PER	8.652
2061	6	back	PER	7.515
2061	7	back	PER	7.619
2061	1	centr	PER	7.037
2061	2	centr	PER	8.081
2061	3	centr	PER	7.58
2061	4	centr	PER	7.164
2061	5	centr	PER	8.19
2061	6	centr	PER	9.592
2061	7	centr	PER	8.447
2061	1	front	PER	11.617
2061	2	front	PER	9.942
2061	3	front	PER	10.559
2061	4	front	PER	9.674
2061	5	front	PER	8.747
2061	6	front	PER	11.519
2061	7	front	PER	10.666
2062	1	back	PER	10.265
2062	2	back	PER	11.636
2062	3	back	PER	10.846
2062	4	back	PER	10.585
2062	5	back	PER	8.396
2062	6	back	PER	10.392
2062	7	back	PER	10.111
2062	8	back	PER	10.577
2062	1	centr	PER	10.674
2062	2	centr	PER	8.69
2062	3	centr	PER	11.311
2062	4	centr	PER	9.971
2062	5	centr	PER	11.164
2062	6	centr	PER	8.906
2062	7	centr	PER	8.76
2062	1	front	PER	14.268
2062	2	front	PER	14.171
2062	3	front	PER	11.96
2062	4	front	PER	11.906
2062	5	front	PER	10.503
2062	6	front	PER	10.691
2062	7	front	PER	11.258
2062	8	front	PER	8.886
2062	9	front	PER	11.004
2063	1	back	PER	15.501
2063	2	back	PER	16.521
2063	3	back	PER	14.665
2063	4	back	PER	16.543
2063	5	back	PER	14.243
2063	6	back	PER	13.163
2063	7	back	PER	9.302
2063	1	centr	PER	7.587
2063	2	centr	PER	8.568
2063	3	centr	PER	6.534
2063	4	centr	PER	7.04
2063	5	centr	PER	9.472
2063	6	centr	PER	9.687
2063	7	centr	PER	11.295
2063	1	front	PER	13.842
2063	2	front	PER	16.441
2063	3	front	PER	13.203
2063	4	front	PER	13.607
2063	5	front	PER	16.122
2063	6	front	PER	11.076
2065	1	back	PER	14.047
2065	2	back	PER	14.928
2065	3	back	PER	13.071
2065	4	back	PER	11.254
2065	5	back	PER	11.037
2065	6	back	PER	9.666
2065	7	back	PER	9.643
2065	8	back	PER	9.403
2065	9	back	PER	10.948
2065	1	centr	PER	11.991
2065	2	centr	PER	13.48
2065	3	centr	PER	11.728
2065	4	centr	PER	11.466
2065	5	centr	PER	10.112
2065	6	centr	PER	11.74
2065	7	centr	PER	10.978
2065	8	centr	PER	12.016
2065	1	front	PER	12.568
2065	2	front	PER	13.692
2065	3	front	PER	12.272
2065	4	front	PER	11.009
2065	5	front	PER	13.615
2065	6	front	PER	13.132
2065	7	front	PER	13.024
2065	8	front	PER	13.134
2065	9	front	PER	12.003
2070	1	back	PER	14.473
2070	2	back	PER	16.163
2070	3	back	PER	13.583
2070	4	back	PER	11.051
2070	5	back	PER	9.995
2070	6	back	PER	8.864
2070	7	back	PER	8.119
2070	1	centr	PER	6.186
2070	2	centr	PER	7.686
2070	3	centr	PER	7.04
2070	4	centr	PER	7.037
2070	5	centr	PER	8.868
2070	1	front	PER	12.862
2070	2	front	PER	11.859
2070	3	front	PER	10.025
2070	4	front	PER	9.448
2070	5	front	PER	8.264
2070	6	front	PER	7.596
2070	7	front	PER	9.005
2079	1	back	PER	13.464
2079	2	back	PER	14.05
2079	3	back	PER	11.235
2079	4	back	PER	9.857
2079	5	back	PER	11.231
2079	6	back	PER	10.182
2079	7	back	PER	11.088
2079	8	back	PER	10.831
2079	1	centr	PER	8.22
2079	1	centr	PER	8.22
2079	2	centr	PER	8.937
2079	2	centr	PER	8.937
2079	3	centr	PER	8.881
2079	4	centr	PER	11.204
2079	5	centr	PER	9.822
2079	6	centr	PER	11.429
2079	7	centr	PER	12.746
2079	1	front	PER	16.694
2079	2	front	PER	15.768
2079	3	front	PER	14.073
2079	4	front	PER	15.428
2079	5	front	PER	14.281
2079	6	front	PER	12.265
2079	7	front	PER	15.736
2079	8	front	PER	11.41
621	1	back	CYCLE	11.16
621	2	back	CYCLE	11.548
621	3	back	CYCLE	10.727
621	4	back	CYCLE	13.752
621	5	back	CYCLE	12.082
621	6	back	CYCLE	9.304
621	7	back	CYCLE	8.16
621	1	centr	CYCLE	9.421
621	2	centr	CYCLE	8.962
621	3	centr	CYCLE	10.035
621	4	centr	CYCLE	6.205
621	5	centr	CYCLE	7.804
621	1	front	CYCLE	10.962
621	2	front	CYCLE	14.381
621	3	front	CYCLE	12.69
621	4	front	CYCLE	13.367
621	5	front	CYCLE	10.893
621	6	front	CYCLE	12.284
622	1	back	CYCLE	16.288
622	2	back	CYCLE	15.927
622	3	back	CYCLE	14.84
622	4	back	CYCLE	11.222
622	5	back	CYCLE	9.486
622	1	centr	CYCLE	14.84
622	2	centr	CYCLE	13.191
622	3	centr	CYCLE	12.606
622	4	centr	CYCLE	13.944
622	5	centr	CYCLE	12.238
622	6	centr	CYCLE	14.303
622	1	front	CYCLE	16.29
622	2	front	CYCLE	16.431
622	3	front	CYCLE	16.017
622	4	front	CYCLE	16.776
622	5	front	CYCLE	14.6
622	6	front	CYCLE	19.13
622	7	front	CYCLE	18.844
627	1	back	CYCLE	13.169
627	2	back	CYCLE	15.438
627	3	back	CYCLE	13.793
627	4	back	CYCLE	14.133
627	5	back	CYCLE	10.514
627	6	back	CYCLE	10.36
627	1	centr	CYCLE	12.555
627	2	centr	CYCLE	11.42
627	3	centr	CYCLE	11.4
627	4	centr	CYCLE	10.861
627	5	centr	CYCLE	9.102
627	1	front	CYCLE	13.407
627	2	front	CYCLE	13.6
627	3	front	CYCLE	11.124
627	4	front	CYCLE	16.548
627	5	front	CYCLE	15.359
627	6	front	CYCLE	13.504
630	1	back	CYCLE	11.39
630	2	back	CYCLE	10.632
630	3	back	CYCLE	12.969
630	4	back	CYCLE	10.127
630	5	back	CYCLE	10.801
630	6	back	CYCLE	13.504
630	7	back	CYCLE	11.636
630	1	centr	CYCLE	9.31
630	2	centr	CYCLE	12.574
630	3	centr	CYCLE	9.84
630	4	centr	CYCLE	12.368
630	5	centr	CYCLE	10.894
630	1	front	CYCLE	13.569
630	2	front	CYCLE	14.457
630	3	front	CYCLE	15.368
630	4	front	CYCLE	14.651
630	5	front	CYCLE	14.208
630	6	front	CYCLE	13.308
630	7	front	CYCLE	13.291
632	1	back	CYCLE	11.27
632	2	back	CYCLE	13.145
632	3	back	CYCLE	12.124
632	4	back	CYCLE	10.667
632	5	back	CYCLE	11.707
632	6	back	CYCLE	7.678
632	1	centr	CYCLE	10.344
632	2	centr	CYCLE	10.528
632	3	centr	CYCLE	8.919
632	4	centr	CYCLE	9.389
632	5	centr	CYCLE	10.801
632	6	centr	CYCLE	9.276
632	1	front	CYCLE	12.346
632	2	front	CYCLE	12.648
632	3	front	CYCLE	13.204
632	4	front	CYCLE	12.261
632	5	front	CYCLE	10.565
632	6	front	CYCLE	13.927
633	1	back	CYCLE	18.493
633	2	back	CYCLE	14.63
633	3	back	CYCLE	9.791
633	4	back	CYCLE	11.479
633	5	back	CYCLE	12.343
633	6	back	CYCLE	10.869
633	1	centr	CYCLE	10.831
633	2	centr	CYCLE	10.707
633	3	centr	CYCLE	11.849
633	4	centr	CYCLE	7.45
633	5	centr	CYCLE	11.562
633	6	centr	CYCLE	11.24
633	1	front	CYCLE	12.725
633	2	front	CYCLE	10.023
633	3	front	CYCLE	15.138
633	4	front	CYCLE	14.62
633	5	front	CYCLE	13.147
633	6	front	CYCLE	12.017
633	7	front	CYCLE	11.749
633	8	front	CYCLE	12.406
634	1	back	CYCLE	11.967
634	2	back	CYCLE	15.3
634	3	back	CYCLE	14.681
634	4	back	CYCLE	14.168
634	5	back	CYCLE	12.983
634	6	back	CYCLE	13.048
634	1	centr	CYCLE	11.493
634	2	centr	CYCLE	11.95
634	3	centr	CYCLE	12.574
634	4	centr	CYCLE	12.103
634	5	centr	CYCLE	13.424
634	6	centr	CYCLE	12.917
634	1	front	CYCLE	16.629
634	2	front	CYCLE	18.627
634	3	front	CYCLE	15.938
634	4	front	CYCLE	15.505
634	5	front	CYCLE	16.463
634	6	front	CYCLE	17.948
634	7	front	CYCLE	15.349
636	1	back	CYCLE	15.093
636	2	back	CYCLE	13.953
636	3	back	CYCLE	12.535
636	4	back	CYCLE	13.019
636	5	back	CYCLE	12.059
636	6	back	CYCLE	11.924
636	1	centr	CYCLE	18.505
636	2	centr	CYCLE	14.916
636	3	centr	CYCLE	14.874
636	4	centr	CYCLE	12.398
636	5	centr	CYCLE	11.413
636	1	front	CYCLE	19.541
636	2	front	CYCLE	19.486
636	3	front	CYCLE	18.409
636	4	front	CYCLE	13.424
636	5	front	CYCLE	15.598
636	6	front	CYCLE	17.802
636	7	front	CYCLE	19.229
639	1	back	CYCLE	15.023
639	2	back	CYCLE	13.525
639	3	back	CYCLE	11.326
639	4	back	CYCLE	9.914
639	5	back	CYCLE	10.858
639	6	back	CYCLE	9.705
639	7	back	CYCLE	11.099
639	8	back	CYCLE	11.557
639	9	back	CYCLE	10.533
639	1	centr	CYCLE	10.167
639	2	centr	CYCLE	10.533
639	3	centr	CYCLE	12.046
639	4	centr	CYCLE	12.192
639	5	centr	CYCLE	13.857
639	1	front	CYCLE	15.119
639	2	front	CYCLE	14.836
639	3	front	CYCLE	14.47
639	4	front	CYCLE	14.522
639	5	front	CYCLE	12.162
639	6	front	CYCLE	15.09
639	7	front	CYCLE	13.151
643	1	back	CYCLE	15.609
643	2	back	CYCLE	14.792
643	3	back	CYCLE	13.34
643	4	back	CYCLE	13.603
643	5	back	CYCLE	14.258
643	6	back	CYCLE	13.424
643	7	back	CYCLE	11.855
643	8	back	CYCLE	11.885
643	1	centr	CYCLE	13.561
643	2	centr	CYCLE	15.262
643	3	centr	CYCLE	13.408
643	4	centr	CYCLE	13.066
643	5	centr	CYCLE	12.368
643	6	centr	CYCLE	12.609
643	7	centr	CYCLE	11.182
643	1	front	CYCLE	14.77
643	2	front	CYCLE	16.768
643	3	front	CYCLE	18.832
643	4	front	CYCLE	13.083
643	5	front	CYCLE	13.39
643	6	front	CYCLE	13.66
643	7	front	CYCLE	15.071

## Sheet: lens facet_5day
Fly id	Ommatidium	Type	Location	Group	Major axis of ellipse	Minor axis of ellipse	Curvature
218	1	lens	back	WT	12.958	7.219	11.6297			KEY
218	2	lens	back	WT	15.308	6.771	17.3043
218	3	lens	back	WT	13.242	6.678	13.129			WT = wild type Drosophila
218	4	lens	back	WT	14.077	6.317	15.6848			PER = null mutation of period
218	5	lens	back	WT	14.732	6.774	16.0195			CYCLE = null mutation of cycle
218	6	lens	back	WT	14.156	6.965	14.3857
218	7	lens	back	WT	14.775	7.383	14.784
218	1	lens	centr	WT	16.282	7.301	18.1553
218	2	lens	centr	WT	16.95	7.407	19.394
218	3	lens	centr	WT	15.289	6.655	17.5622
218	4	lens	centr	WT	16.203	6.813	19.2674
218	5	lens	centr	WT	12.884	5.349	15.5167
218	1	lens	front	WT	14.694	4.835	22.3282
218	2	lens	front	WT	13.258	5.563	15.7985
218	3	lens	front	WT	13.691	5.994	15.6359
218	4	lens	front	WT	14.103	7.477	13.3004
218	5	lens	front	WT	17.434	8.53	17.8162
218	6	lens	front	WT	18.307	9.495	17.6486
218	7	lens	front	WT	17.869	9.092	17.5595
218	8	lens	front	WT	16.138	7.679	16.9576
218	9	lens	front	WT	13.913	6.735	14.3706
223	1	lens	back	WT	16.516	5.947	22.9341
223	2	lens	back	WT	15.026	6.135	18.401
223	3	lens	back	WT	16.638	7.226	19.1547
223	4	lens	back	WT	15.765	6.351	19.5666
223	5	lens	back	WT	14.342	5.665	18.1547
223	6	lens	back	WT	15.117	7.266	15.7255
223	7	lens	back	WT	14.936	5.859	19.0377
223	1	lens	centr	WT	16.372	5.415	24.75
223	2	lens	centr	WT	15.353	7.123	16.546
223	3	lens	centr	WT	11.736	5.173	13.3127
223	4	lens	centr	WT	14.408	6.643	15.6248
223	5	lens	centr	WT	14.617	5.645	18.9244
223	6	lens	centr	WT	15.599	7.502	16.2176
223	1	lens	front	WT	14.402	5.902	17.5718
223	2	lens	front	WT	15.906	7.548	16.7595
223	3	lens	front	WT	14.364	6.974	14.7924
223	4	lens	front	WT	16.077	6.275	20.5952
223	5	lens	front	WT	15.536	5.878	20.5314
223	6	lens	front	WT	15.685	6.539	18.8117
223	7	lens	front	WT	15.933	6.894	18.4117
227	0	lens	back	WT	16.316	7.152	18.611
227	1	lens	back	WT	14.625	6.927	15.4389
227	2	lens	back	WT	15.554	7.848	15.4133
227	3	lens	back	WT	15.703	7.857	15.692
227	4	lens	back	WT	14.576	7.76	13.6894
227	5	lens	back	WT	15.919	7.358	17.2203
227	6	lens	back	WT	15.75	7.268	17.0654
227	7	lens	back	WT	15.146	7.615	15.0625
227	8	lens	back	WT	16.361	7.986	16.7595
227	9	lens	back	WT	15.637	7.796	15.6821
227	1	lens	centr	WT	15.256	6.202	18.7637
227	2	lens	centr	WT	15.286	6.514	17.9354
227	3	lens	centr	WT	15.405	7.462	15.9015
227	4	lens	centr	WT	16.121	7.819	16.6189
227	5	lens	centr	WT	15.529	6.776	17.7944
227	6	lens	centr	WT	15.729	6.769	18.2746
227	1	lens	front	WT	16.179	6.396	20.4628
227	2	lens	front	WT	15.933	6.99	18.1588
227	3	lens	front	WT	16.318	6.412	20.764
227	4	lens	front	WT	16.712	6.862	20.3505
227	5	lens	front	WT	17.335	6.475	23.2048
227	6	lens	front	WT	17.296	7.303	20.4814
227	7	lens	front	WT	15.811	7.143	17.4988
227	8	lens	front	WT	16.329	6.86	19.4341
227	9	lens	front	WT	15.776	7.466	16.6677
227	10	lens	front	WT	15.991	6.828	18.7253
232	1	lens	back	WT	15.657	7.734	15.8483
232	2	lens	back	WT	16.884	5.495	25.939
232	3	lens	back	WT	16.65	5.807	23.8697
232	4	lens	back	WT	17.721	7.308	21.4856
232	5	lens	back	WT	15.213	6.588	17.5649
232	1	lens	centr	WT	15.142	8.162	14.0456
232	2	lens	centr	WT	16.356	7.058	18.9515
232	3	lens	centr	WT	15.02	7.392	15.2598
232	4	lens	centr	WT	15.284	7.443	15.6926
232	5	lens	centr	WT	14.485	6.202	16.9151
232	1	lens	front	WT	16.295	6.931	19.155
232	2	lens	front	WT	14.352	7.487	13.7558
232	3	lens	front	WT	16.213	8.069	16.2883
232	4	lens	front	WT	16.011	7.811	16.4097
232	5	lens	front	WT	16.692	7.365	18.9153
232	6	lens	front	WT	17.153	6.201	23.724
233	1	lens	back	WT	15.816	8.467	14.7718
233	2	lens	back	WT	15.59	8.084	15.0327
233	3	lens	back	WT	15.51	7.194	16.7195
233	4	lens	back	WT	14.214	6.492	15.5605
233	5	lens	back	WT	11.614	4.474	15.0743
233	6	lens	back	WT	17.034	5.628	25.778
233	1	lens	centr	WT	16.367	7.172	18.6753
233	2	lens	centr	WT	16.169	7.926	16.4923
233	3	lens	centr	WT	16.798	6.484	21.7592
233	4	lens	centr	WT	15.902	7.194	17.5753
233	5	lens	centr	WT	15.573	6.083	19.9341
233	6	lens	centr	WT	15.739	6.83	18.1344
233	1	lens	front	WT	15.441	6.934	17.1924
233	2	lens	front	WT	15.019	7.194	15.6777
233	3	lens	front	WT	14.498	5.814	18.0764
233	4	lens	front	WT	15.735	6.556	18.8827
233	5	lens	front	WT	14.497	7.843	13.3981
233	6	lens	front	WT	15.604	5.963	20.4163
233	7	lens	front	WT	16.421	7.129	18.9121
236	1	lens	back	WT	15.799	7.862	15.8744
236	2	lens	back	WT	14.452	5.954	17.5395
236	3	lens	back	WT	17.365	7.897	19.0923
236	4	lens	back	WT	14.438	6.013	17.3338
236	5	lens	back	WT	13.677	5.948	15.7246
236	6	lens	back	WT	16.013	5.057	25.3526
236	1	lens	centr	WT	14.052	5.358	18.4265
236	2	lens	centr	WT	16.598	7.998	17.2227
236	3	lens	centr	WT	17.039	7.674	18.9163
236	4	lens	centr	WT	12.547	5.075	15.5101
236	5	lens	centr	WT	14.587	6.704	15.8697
236	6	lens	centr	WT	14.618	6.319	16.9082
236	1	lens	front	WT	16.653	7.628	18.1779
236	2	lens	front	WT	14.942	6.378	17.5026
236	3	lens	front	WT	16.052	7.519	17.1344
236	4	lens	front	WT	13.694	7.397	12.6758
236	5	lens	front	WT	15.77	6.375	19.5053
236	6	lens	front	WT	15.501	6.326	18.9915
236	7	lens	front	WT	16.496	7.464	18.2287
236	8	lens	front	WT	14.105	6.017	16.5324
236	9	lens	front	WT	15.317	6.97	16.83
237	1	lens	back	WT	13.327	7.478	11.8754
237	2	lens	back	WT	14.781	7.146	15.2867
237	3	lens	back	WT	16.258	6.631	19.9308
237	4	lens	back	WT	14.943	7.556	14.7759
237	5	lens	back	WT	16.127	6.557	19.8323
237	6	lens	back	WT	15.513	6.76	17.7998
237	1	lens	centr	WT	17.474	6.667	22.8994
237	2	lens	centr	WT	15.668	7.262	16.9021
237	3	lens	centr	WT	15.593	5.781	21.0294
237	4	lens	centr	WT	16.999	7.694	18.7787
237	5	lens	centr	WT	17.119	5.806	25.2377
237	6	lens	centr	WT	14.705	7.416	14.5791
237	1	lens	front	WT	16.928	7.98	17.9547
237	2	lens	front	WT	14.066	6.606	14.9752
237	3	lens	front	WT	17.001	7.07	20.4409
237	4	lens	front	WT	15.983	8.448	15.1193
237	5	lens	front	WT	15.724	6.276	19.6976
237	6	lens	front	WT	16.046	7.717	16.6823
237	7	lens	front	WT	16.713	8.632	16.1796
238	1	lens	back	WT	15.512	8.482	14.1843
238	2	lens	back	WT	14.388	7.679	13.4793
238	3	lens	back	WT	14.573	8.037	13.2122
238	4	lens	back	WT	14.682	7.903	13.6379
238	5	lens	back	WT	16.366	8.256	16.2213
238	6	lens	back	WT	16.088	8.192	15.7973
238	7	lens	back	WT	16.614	7.278	18.963
238	8	lens	back	WT	16.157	6.674	19.5571
238	9	lens	back	WT	15.961	5.952	21.4007
238	1	lens	centr	WT	13.67	6.329	14.7629
238	2	lens	centr	WT	15.683	8.421	14.6038
238	3	lens	centr	WT	15.274	8.821	13.2238
238	4	lens	centr	WT	14.734	8.089	13.4189
238	5	lens	centr	WT	16.58	8.418	16.3279
238	1	lens	front	WT	15.264	7.42	15.7001
238	2	lens	front	WT	16.386	7.403	18.1346
238	3	lens	front	WT	16.555	7.577	18.0855
238	4	lens	front	WT	14.488	7.776	13.4968
238	5	lens	front	WT	15.807	6.491	19.2467
238	6	lens	front	WT	15.521	7.91	15.2277
239	1	lens	back	WT	12.512	7.166	10.9231
239	2	lens	back	WT	14.145	6.5	15.3908
239	3	lens	back	WT	14.783	7.223	15.1279
239	4	lens	back	WT	15.512	7.945	15.143
239	5	lens	back	WT	14.54	5.89	17.9467
239	6	lens	back	WT	14.895	6.22	17.8345
239	1	lens	centr	WT	12.62	5.959	13.3633
239	2	lens	centr	WT	17.354	8.586	17.5379
239	3	lens	centr	WT	15.951	7.712	16.496
239	4	lens	centr	WT	13.703	8.224	11.4161
239	5	lens	centr	WT	15.039	6.72	16.8282
239	6	lens	centr	WT	14.346	6.966	14.7723
239	1	lens	front	WT	15.613	8.429	14.4599
239	2	lens	front	WT	16.432	8.118	16.6304
239	3	lens	front	WT	13.96	7.322	13.3079
239	4	lens	front	WT	13.528	7.375	12.4072
239	5	lens	front	WT	15.055	6.807	16.6485
243	1	lens	back	WT	14.048	6.664	14.8069
243	2	lens	back	WT	14.447	6.753	15.4536
243	3	lens	back	WT	13.325	6.292	14.1096
243	4	lens	back	WT	13.959	5.894	16.5298
243	5	lens	back	WT	14.923	6.723	16.5622
243	6	lens	back	WT	12.353	5.242	14.5552
243	7	lens	back	WT	18.424	7.704	22.0304
243	1	lens	centr	WT	16.564	7.703	17.809
243	2	lens	centr	WT	15.767	7.194	17.2782
243	3	lens	centr	WT	15.267	7.005	16.6368
243	4	lens	centr	WT	14.596	6.172	17.2588
243	5	lens	centr	WT	15.481	5.91	20.2759
243	6	lens	centr	WT	13.567	6.445	14.2796
243	1	lens	front	WT	11.18	6.081	10.2773
243	2	lens	front	WT	12.674	5.82	13.7999
243	3	lens	front	WT	15.695	7.251	16.9861
243	4	lens	front	WT	15.167	6.965	16.5138
243	5	lens	front	WT	16.436	5.458	24.7474
243	6	lens	front	WT	14.539	6.304	16.7657
131	1	lens	back	WT	14.374	8.297	12.451
131	2	lens	back	WT	14.111	6.702	14.8553
131	3	lens	back	WT	14.516	8.157	12.9162
131	4	lens	back	WT	15.398	7.006	16.9211
131	5	lens	back	WT	15.424	7.469	15.9258
131	6	lens	back	WT	14.586	7.792	13.6519
131	1	lens	centr	WT	16.262	6.95	19.0254
131	2	lens	centr	WT	15.665	8.142	15.0695
131	3	lens	centr	WT	13.985	7.038	13.8946
131	4	lens	centr	WT	16.05	7.641	16.8566
131	5	lens	centr	WT	11.503	5.117	12.9294
131	6	lens	centr	WT	15.383	6.547	18.0721
131	7	lens	centr	WT	14.737	7.926	13.7004
131	1	lens	front	WT	17.048	9.42	15.4264
131	2	lens	front	WT	16.909	7.986	17.901
131	3	lens	front	WT	15.882	7.957	15.8501
131	4	lens	front	WT	13.653	6.633	14.0513
131	5	lens	front	WT	15.289	8.465	13.8071
131	6	lens	front	WT	13.861	9.815	9.78743
131	7	lens	front	WT	14.278	8.634	11.8057
131	8	lens	front	WT	17.271	8.986	16.5973
133	1	lens	back	WT	15.457	7.799	15.3173
133	2	lens	back	WT	11.696	5.951	11.4936
133	3	lens	back	WT	14.743	7.829	13.8815
133	4	lens	back	WT	14.146	6.262	15.9781
133	5	lens	back	WT	14.954	7.01	15.9502
133	6	lens	back	WT	14.564	6.86	15.4599
133	7	lens	back	WT	13.817	6.465	14.7648
133	1	lens	centr	WT	14.142	7.046	14.1922
133	2	lens	centr	WT	15.481	8.067	14.8544
133	3	lens	centr	WT	14.078	7.348	13.486
133	4	lens	centr	WT	15.106	7.588	15.0363
133	5	lens	centr	WT	15.228	7.541	15.3754
133	6	lens	centr	WT	16.046	8.179	15.74
133	7	lens	centr	WT	14.871	6.916	15.988
133	8	lens	centr	WT	14.704	7.282	14.8453
133	1	lens	front	WT	15.729	8.215	15.0579
133	2	lens	front	WT	16.65	8.547	16.2175
133	3	lens	front	WT	16.592	8.148	16.8934
133	4	lens	front	WT	16.463	8.589	15.7778
133	5	lens	front	WT	16.419	6.779	19.8837
133	6	lens	front	WT	13.52	7.058	12.9492
133	7	lens	front	WT	13.734	7.758	12.1567
133	8	lens	front	WT	14.995	6.214	18.0922
136	1	lens	back	WT	11.633	5.887	11.4937
136	2	lens	back	WT	13.61	5.801	15.9655
136	3	lens	back	WT	14.161	6.418	15.6228
136	4	lens	back	WT	13.467	7.003	12.9487
136	5	lens	back	WT	13.384	5.48	16.3441
136	6	lens	back	WT	13.828	5.71	16.7437
136	7	lens	back	WT	15.38	7.786	15.1904
136	8	lens	back	WT	15.172	7.375	15.6061
136	9	lens	back	WT	14.413	8.33	12.4691
136	1	lens	centr	WT	15.336	7.484	15.713
136	1	lens	centr	WT	15.336	7.484	15.713
136	2	lens	centr	WT	17.166	8.144	18.0913
136	3	lens	centr	WT	15.318	7.535	15.5701
136	4	lens	centr	WT	14.96	8.323	13.4448
136	5	lens	centr	WT	15.285	6.572	17.7747
136	6	lens	centr	WT	15.675	7.708	15.9384
136	7	lens	centr	WT	13.765	8.357	11.3363
136	8	lens	centr	WT	13.822	7.329	13.0337
136	1	lens	front	WT	16.778	7.227	19.4757
136	2	lens	front	WT	16.886	8.038	17.7368
136	3	lens	front	WT	17.226	7.634	19.4351
136	4	lens	front	WT	14.644	7.535	14.23
136	5	lens	front	WT	15.084	7.403	15.3672
139	1	lens	back	WT	14.249	7.05	14.3996
139	2	lens	back	WT	14.017	6.892	14.2539
139	3	lens	back	WT	14.525	5.753	18.3361
139	4	lens	back	WT	13.759	7.203	13.1411
139	5	lens	back	WT	15.492	8.154	14.7168
139	6	lens	back	WT	13.489	6.761	13.4561
139	7	lens	back	WT	12.574	7.359	10.7423
139	8	lens	back	WT	13.545	6.86	13.3722
139	1	lens	centr	WT	15.949	7.777	16.354
139	2	lens	centr	WT	17.236	8.266	17.97
139	3	lens	centr	WT	15.753	8.202	15.1278
139	4	lens	centr	WT	12.985	5.475	15.3982
139	5	lens	centr	WT	16.095	7.58	17.0877
139	6	lens	centr	WT	16.539	6.995	19.5524
139	7	lens	centr	WT	13.771	6.999	13.5477
139	1	lens	front	WT	13.673	7.053	13.2533
139	2	lens	front	WT	16.344	8.17	16.348
139	3	lens	front	WT	14.113	7.163	13.9032
139	4	lens	front	WT	12.066	5.658	12.8657
139	5	lens	front	WT	15.683	7.4	16.6187
139	6	lens	front	WT	15.311	6.952	16.8604
139	7	lens	front	WT	15.062	6.935	16.3564
139	8	lens	front	WT	16.746	7.594	18.4638
141	1	lens	back	WT	14.874	6.38	17.3382
141	2	lens	back	WT	14.046	5.116	19.2817
141	3	lens	back	WT	13.842	5.821	16.4577
141	4	lens	back	WT	13.706	6.67	14.082
141	5	lens	back	WT	14.217	7.401	13.6551
141	6	lens	back	WT	14.511	6.687	15.7447
141	7	lens	back	WT	13.703	6.945	13.5185
141	8	lens	back	WT	13.367	6.999	12.7644
141	1	lens	centr	WT	14.076	6.726	14.7289
141	2	lens	centr	WT	14.914	6.187	17.9754
141	3	lens	centr	WT	14.313	7.105	14.4167
141	4	lens	centr	WT	13.381	6.165	14.5216
141	5	lens	centr	WT	12.746	6.225	13.049
141	6	lens	centr	WT	13.308	6.625	13.3663
141	1	lens	front	WT	13.775	5.39	17.6021
141	2	lens	front	WT	14.125	6.4	15.5872
141	3	lens	front	WT	13.316	6.058	14.6349
141	4	lens	front	WT	13.257	6.206	14.1595
141	5	lens	front	WT	14.239	5.632	17.9997
141	6	lens	front	WT	13.452	5.806	15.5836
141	7	lens	front	WT	14.069	6.566	15.0729
141	8	lens	front	WT	13.081	6.29	13.602
142	1	lens	back	WT	13.87	7.064	13.6167
142	2	lens	back	WT	14.923	5.845	19.0501
142	3	lens	back	WT	14.807	7.537	14.5447
142	4	lens	back	WT	14.901	6.503	17.0721
142	5	lens	back	WT	15.086	5.758	19.7627
142	6	lens	back	WT	14.392	5.151	20.1058
142	7	lens	back	WT	15.058	7.309	15.5112
142	8	lens	back	WT	14.431	6.452	16.1387
142	9	lens	back	WT	15.566	6.63	18.273
142	10	lens	back	WT	15.416	6.421	18.5059
142	1	lens	centr	WT	15.707	7.643	16.1396
142	2	lens	centr	WT	15.08	7.231	15.7244
142	3	lens	centr	WT	14.911	8.012	13.8753
142	4	lens	centr	WT	14.898	6.609	16.7915
142	5	lens	centr	WT	16.395	6.615	20.3172
142	6	lens	centr	WT	14.698	5.957	18.1326
142	7	lens	centr	WT	16.288	6.524	20.3325
142	8	lens	centr	WT	15.888	5.783	21.8251
142	1	lens	front	WT	15.028	5.606	20.1428
142	2	lens	front	WT	15.965	6.321	20.1615
142	3	lens	front	WT	17.247	7.017	21.1956
142	4	lens	front	WT	14.139	6.763	14.7798
142	5	lens	front	WT	16.373	8.109	16.5295
142	6	lens	front	WT	14.304	6.405	15.9722
143	1	lens	back	WT	17.066	7.205	20.2115
143	2	lens	back	WT	14.374	5.296	19.5064
143	3	lens	back	WT	15.701	6.323	19.494
143	4	lens	back	WT	14.706	7.093	15.2451
143	5	lens	back	WT	14.387	6.098	16.9716
143	6	lens	back	WT	13.419	6.59	13.6623
143	7	lens	back	WT	15.264	6.497	17.9306
143	1	lens	centr	WT	15.413	6.972	17.0368
143	2	lens	centr	WT	13.815	5.472	17.4392
143	3	lens	centr	WT	16.152	6.732	19.3766
143	4	lens	centr	WT	15.843	6.142	20.4331
143	5	lens	centr	WT	12.437	5.098	15.1706
143	6	lens	centr	WT	14.065	6.831	14.4799
143	1	lens	front	WT	13.305	5.662	15.6326
143	2	lens	front	WT	14.258	6.738	15.0854
143	3	lens	front	WT	12.634	5.645	14.138
143	4	lens	front	WT	15.319	6.9	17.0052
143	5	lens	front	WT	16.407	6.641	20.2673
143	6	lens	front	WT	14.156	5.99	16.7272
146	1	lens	back	WT	15.053	7.235	15.6595
146	2	lens	back	WT	14.795	6.155	17.7816
146	3	lens	back	WT	16.52	6.269	21.7667
146	4	lens	back	WT	15.774	6.088	20.4352
146	5	lens	back	WT	16.365	5.819	23.012
146	6	lens	back	WT	13.63	6.116	15.1878
146	7	lens	back	WT	15.677	5.546	22.1573
146	8	lens	back	WT	16.334	5.745	23.2202
146	1	lens	centr	WT	15.781	6.671	18.6659
146	2	lens	centr	WT	11.164	5.175	12.042
146	3	lens	centr	WT	15.076	7.057	16.1036
146	4	lens	centr	WT	13.903	5.881	16.4337
146	5	lens	centr	WT	15.807	6.701	18.6436
146	6	lens	centr	WT	12.702	5.966	13.5217
146	7	lens	centr	WT	15.128	7.136	16.0353
146	8	lens	centr	WT	14.335	7.952	12.9208
146	1	lens	front	WT	15.906	6.951	18.1989
146	2	lens	front	WT	15.777	7.103	17.5217
146	3	lens	front	WT	15.866	7.434	16.931
146	4	lens	front	WT	14.044	6.811	14.4791
146	5	lens	front	WT	13.364	5.706	15.6499
158	1	lens	back	WT	18.957	7.028	25.5669
158	2	lens	back	WT	13.367	5.809	15.3793
158	3	lens	back	WT	16.273	6.276	21.0971
158	4	lens	back	WT	15.027	5.551	20.3396
158	5	lens	back	WT	14.984	6.248	17.9674
158	6	lens	back	WT	15.586	4.656	26.0871
158	7	lens	back	WT	15.117	5.741	19.9028
158	8	lens	back	WT	13.324	6.112	14.523
158	1	lens	centr	WT	16.017	7.133	17.9829
158	2	lens	centr	WT	16.032	7.173	17.9161
158	3	lens	centr	WT	15.042	6.459	17.5152
158	4	lens	centr	WT	14.511	7.049	14.9361
158	5	lens	centr	WT	14.093	5.358	18.5342
158	6	lens	centr	WT	15.674	5.581	22.0099
158	7	lens	centr	WT	16.903	5.988	23.857
158	1	lens	front	WT	15.946	5.332	23.8442
158	2	lens	front	WT	17.021	7.717	18.7712
158	3	lens	front	WT	16.467	7.516	18.039
158	4	lens	front	WT	14.671	6.83	15.7568
158	5	lens	front	WT	15.938	7.853	16.1734
158	6	lens	front	WT	14.118	5.841	17.062
158	7	lens	front	WT	15.897	6.421	19.6788
159	1	lens	back	WT	16.269	6.842	19.3423
159	2	lens	back	WT	13.971	6.449	15.1333
159	3	lens	back	WT	12.956	5.721	14.6703
159	4	lens	back	WT	15.098	6.863	16.6071
159	5	lens	back	WT	16.325	6.89	19.34
159	6	lens	back	WT	17.313	7.43	20.1709
159	7	lens	back	WT	16.746	7.202	19.4688
159	8	lens	back	WT	14.182	7.378	13.6303
159	1	lens	centr	WT	18.404	7.276	23.2756
159	2	lens	centr	WT	17.472	6.937	22.0031
159	3	lens	centr	WT	17.123	7.403	19.8026
159	4	lens	centr	WT	16.006	7.162	17.8855
159	5	lens	centr	WT	12.885	5.039	16.4738
159	6	lens	centr	WT	18.374	7.19	23.4773
159	7	lens	centr	WT	16.205	6.46	20.3252
159	8	lens	centr	WT	17.982	6.384	25.3252
159	1	lens	front	WT	14.5	7.286	14.4284
159	2	lens	front	WT	16.477	7.651	17.7422
159	3	lens	front	WT	15.413	6.383	18.6088
159	4	lens	front	WT	16.027	5.702	22.5241
159	5	lens	front	WT	14.484	6.722	15.6045
159	6	lens	front	WT	14.097	6.315	15.7344
159	7	lens	front	WT	14.721	5.903	18.3557
159	8	lens	front	WT	14.137	6.706	14.9012
502	1	lens	back	CYCLE	15.255	6.09	19.1063
502	2	lens	back	CYCLE	15.261	6.644	17.527
502	3	lens	back	CYCLE	15.909	6.726	18.8148
502	4	lens	back	CYCLE	14.953	7.614	14.683
502	5	lens	back	CYCLE	15.133	5.934	19.2962
502	6	lens	back	CYCLE	15.828	6.436	19.4628
502	7	lens	back	CYCLE	15.036	6.424	17.5966
502	1	lens	centr	CYCLE	15.173	6.929	16.6128
502	2	lens	centr	CYCLE	15.988	6.693	19.0958
502	3	lens	centr	CYCLE	16.192	6.781	19.332
502	4	lens	centr	CYCLE	14.619	5.327	20.0596
502	5	lens	centr	CYCLE	15.795	7.543	16.5373
502	6	lens	centr	CYCLE	15.906	6.368	19.865
502	1	lens	front	CYCLE	14.62	6.406	16.6831
502	2	lens	front	CYCLE	15.262	7.376	15.7896
502	3	lens	front	CYCLE	13.568	7.426	12.395
502	4	lens	front	CYCLE	14.059	5.425	18.2171
502	5	lens	front	CYCLE	15.483	7.35	16.3077
502	6	lens	front	CYCLE	16.23	7.275	18.104
502	7	lens	front	CYCLE	16.04	7.114	18.0828
503	1	lens	back	CYCLE	13.994	8.219	11.9134
503	2	lens	back	CYCLE	15.324	7.817	15.0201
503	3	lens	back	CYCLE	14.284	6.62	15.4103
503	4	lens	back	CYCLE	14.587	6.973	15.2575
503	5	lens	back	CYCLE	14.023	6.823	14.4104
503	6	lens	back	CYCLE	15.001	7.397	15.2109
503	7	lens	back	CYCLE	14.517	7.217	14.6005
503	8	lens	back	CYCLE	16.913	7.275	19.6598
503	1	lens	centr	CYCLE	14.81	8.583	12.7774
503	2	lens	centr	CYCLE	14.758	7.378	14.76
503	3	lens	centr	CYCLE	14.644	6.972	15.3791
503	4	lens	centr	CYCLE	16.209	8.3	15.8272
503	5	lens	centr	CYCLE	14.307	6.837	14.9693
503	6	lens	centr	CYCLE	15.385	6.073	19.4878
503	7	lens	centr	CYCLE	15.471	7.383	16.2097
503	1	lens	front	CYCLE	14.731	7.921	13.6979
503	2	lens	front	CYCLE	14.796	7.994	13.6929
503	3	lens	front	CYCLE	13.455	7.175	12.6158
503	4	lens	front	CYCLE	15.039	7.314	15.4615
503	5	lens	front	CYCLE	14.489	6.515	16.1114
503	6	lens	front	CYCLE	14.437	7.375	14.1306
503	7	lens	front	CYCLE	13.507	8.449	10.7965
512	1	lens	back	CYCLE	15.99	6.342	20.1577
512	2	lens	back	CYCLE	17.563	7.43	20.7577
512	3	lens	back	CYCLE	18.082	7.838	20.8573
512	4	lens	back	CYCLE	15.183	7.433	15.5068
512	5	lens	back	CYCLE	15.99	7.405	17.264
512	6	lens	back	CYCLE	15.404	7.142	16.6118
512	7	lens	back	CYCLE	15.524	7.49	16.0878
512	8	lens	back	CYCLE	14.757	5.702	19.0958
512	9	lens	back	CYCLE	15.398	6.544	18.1157
512	10	lens	back	CYCLE	14.519	6.068	17.3699
512	1	lens	centr	CYCLE	16.099	6.927	18.7078
512	2	lens	centr	CYCLE	15.977	7.498	17.0222
512	3	lens	centr	CYCLE	17.108	7.334	19.9539
512	4	lens	centr	CYCLE	17.284	7.302	20.4558
512	5	lens	centr	CYCLE	16.163	7.406	17.6372
512	1	lens	front	CYCLE	14.95	7.747	14.4251
512	2	lens	front	CYCLE	15.694	7.813	15.7623
512	3	lens	front	CYCLE	14.995	6.773	16.599
512	4	lens	front	CYCLE	17.055	7.756	18.7515
512	5	lens	front	CYCLE	15.1	7.989	14.2702
512	6	lens	front	CYCLE	15.965	8.095	15.7431
512	7	lens	front	CYCLE	17.084	7.402	19.7151
516	1	lens	back	CYCLE	15.749	7.876	15.746
516	2	lens	back	CYCLE	14.447	7.568	13.7894
516	3	lens	back	CYCLE	13.191	6.023	14.4448
516	4	lens	back	CYCLE	16.047	6.53	19.7172
516	5	lens	back	CYCLE	15.161	6.619	17.3633
516	6	lens	back	CYCLE	16.049	6.346	20.2939
516	7	lens	back	CYCLE	16.604	5.899	23.3678
516	1	lens	centr	CYCLE	16.415	6.957	19.3655
516	2	lens	centr	CYCLE	16.974	7.024	20.5094
516	3	lens	centr	CYCLE	14.276	5.58	18.262
516	4	lens	centr	CYCLE	13.833	6.864	13.9388
516	5	lens	centr	CYCLE	16.698	7.018	19.8649
516	6	lens	centr	CYCLE	13.134	5.622	15.3417
516	7	lens	centr	CYCLE	16.902	6.32	22.6011
516	1	lens	front	CYCLE	12.19	5.754	12.9124
516	2	lens	front	CYCLE	15.794	6.354	19.6294
516	3	lens	front	CYCLE	12.297	5.63	13.4295
516	4	lens	front	CYCLE	15.372	6.076	19.4452
516	5	lens	front	CYCLE	13.833	6.864	13.9388
516	6	lens	front	CYCLE	15.2	6.398	18.0556
516	7	lens	front	CYCLE	15.489	6.62	18.12
517	1	lens	back	CYCLE	14.23	6.447	15.7044
517	2	lens	back	CYCLE	17.308	7.994	18.737
517	3	lens	back	CYCLE	14.556	7.989	13.2606
517	4	lens	back	CYCLE	15.751	7.406	16.7495
517	5	lens	back	CYCLE	14.205	7.016	14.3801
517	1	lens	centr	CYCLE	15.643	7.591	16.118
517	2	lens	centr	CYCLE	15.046	7.821	14.4727
517	3	lens	centr	CYCLE	16.152	7.805	16.7128
517	4	lens	centr	CYCLE	15.573	7.951	15.2508
517	5	lens	centr	CYCLE	11.963	5.935	12.0567
517	6	lens	centr	CYCLE	15.26	6.902	16.8696
517	1	lens	front	CYCLE	13.683	5.908	15.845
517	2	lens	front	CYCLE	15.416	7.089	16.7621
517	3	lens	front	CYCLE	11.863	5.823	12.084
517	4	lens	front	CYCLE	15.975	8.43	15.1365
517	5	lens	front	CYCLE	15.847	8.34	15.0556
517	6	lens	front	CYCLE	14.846	7.31	15.0755
519	1	lens	back	CYCLE	13.439	6.397	14.1165
519	2	lens	back	CYCLE	13.151	5.765	14.9999
519	3	lens	back	CYCLE	16.648	6.115	22.662
519	4	lens	back	CYCLE	15.913	6.347	19.9483
519	5	lens	back	CYCLE	11.962	5.591	12.7964
519	6	lens	back	CYCLE	14.168	6.695	14.9912
519	1	lens	centr	CYCLE	14.477	6.928	15.1258
519	2	lens	centr	CYCLE	14.724	5.494	19.7303
519	3	lens	centr	CYCLE	15.465	6.738	17.7476
519	4	lens	centr	CYCLE	15.637	5.152	23.7302
519	5	lens	centr	CYCLE	14.445	7.573	13.7764
519	6	lens	centr	CYCLE	13.971	5.434	17.96
519	7	lens	centr	CYCLE	15.42	4.83	24.6145
519	1	lens	front	CYCLE	12.649	7.211	11.094
519	2	lens	front	CYCLE	15.517	6.636	18.1417
519	3	lens	front	CYCLE	14.493	6.411	16.3818
519	4	lens	front	CYCLE	17.306	7.523	19.9055
519	5	lens	front	CYCLE	16.605	6.797	20.2829
519	6	lens	front	CYCLE	14.133	6.492	15.3837
519	7	lens	front	CYCLE	17.592	7.932	19.5082
519	8	lens	front	CYCLE	17.439	6.674	22.7838
521	1	lens	back	CYCLE	14.828	7.219	15.2285
521	2	lens	back	CYCLE	14.996	6.207	18.115
521	3	lens	back	CYCLE	15.184	6.733	17.1212
521	4	lens	back	CYCLE	15.107	6.551	17.4188
521	5	lens	back	CYCLE	16.425	6.11	22.077
521	1	lens	centr	CYCLE	14.649	5.004	21.4422
521	2	lens	centr	CYCLE	13.495	4.992	18.2407
521	3	lens	centr	CYCLE	17.312	4.954	30.2488
521	4	lens	centr	CYCLE	15.889	5.811	21.7226
521	5	lens	centr	CYCLE	15.065	5.175	21.9279
521	1	lens	front	CYCLE	14.724	6.772	16.0068
521	2	lens	front	CYCLE	12.776	6.068	13.4498
521	3	lens	front	CYCLE	15.669	7.643	16.0616
521	4	lens	front	CYCLE	15.838	7.167	17.4998
521	5	lens	front	CYCLE	13.52	6.699	13.6431
523	1	lens	back	CYCLE	11.66	5.612	12.1129
523	2	lens	back	CYCLE	13.989	6.119	15.9905
523	3	lens	back	CYCLE	12.454	6.748	11.4925
523	4	lens	back	CYCLE	14.086	6.35	15.6233
523	5	lens	back	CYCLE	14.029	5.659	17.3894
523	6	lens	back	CYCLE	13.87	5.47	17.5847
523	7	lens	back	CYCLE	14.553	6.789	15.598
523	1	lens	centr	CYCLE	16.49	8.018	16.9569
523	2	lens	centr	CYCLE	15.769	6.981	17.8099
523	3	lens	centr	CYCLE	13.764	6.277	15.0906
523	4	lens	centr	CYCLE	16.345	7.553	17.6856
523	5	lens	centr	CYCLE	12.911	5.164	16.14
523	6	lens	centr	CYCLE	16.169	7.129	18.3361
523	7	lens	centr	CYCLE	16.252	6.139	21.5123
523	1	lens	front	CYCLE	16.069	5.856	22.0469
523	2	lens	front	CYCLE	16.214	6.71	19.5897
523	3	lens	front	CYCLE	15.936	6.009	21.1313
523	4	lens	front	CYCLE	15.913	6.491	19.5057
523	5	lens	front	CYCLE	15.996	7.073	18.0879
523	6	lens	front	CYCLE	17.021	7.074	20.4774
523	7	lens	front	CYCLE	13.746	5.737	16.4679
526	1	lens	back	CYCLE	14.843	7.55	14.5904
526	2	lens	back	CYCLE	14.964	6.42	17.4394
526	3	lens	back	CYCLE	15.985	5.525	23.124
526	4	lens	back	CYCLE	17.451	6.397	23.8031
526	5	lens	back	CYCLE	16.136	7.326	17.7703
526	6	lens	back	CYCLE	15.142	7.372	15.5507
526	7	lens	back	CYCLE	15.342	7.067	16.6532
526	8	lens	back	CYCLE	15.066	6.902	16.4434
526	1	lens	centr	CYCLE	15.298	7.786	15.0288
526	2	lens	centr	CYCLE	14.326	7.475	13.728
526	3	lens	centr	CYCLE	13.93	7.147	13.5753
526	4	lens	centr	CYCLE	14.677	6.608	16.2995
526	5	lens	centr	CYCLE	14.758	6.97	15.624
526	6	lens	centr	CYCLE	15.109	6.373	17.9101
526	7	lens	centr	CYCLE	15.485	6.108	19.6288
526	8	lens	centr	CYCLE	14.817	6.668	16.4625
526	9	lens	centr	CYCLE	15.101	6.292	18.1214
526	10	lens	centr	CYCLE	15.217	6.205	18.6589
526	1	lens	front	CYCLE	13.994	6.717	14.5773
526	2	lens	front	CYCLE	16.301	6.74	19.7124
526	3	lens	front	CYCLE	16.203	6.395	20.5268
526	4	lens	front	CYCLE	15.343	6.921	17.0068
526	5	lens	front	CYCLE	14.478	6.943	15.0952
526	6	lens	front	CYCLE	16.401	6.663	20.1856
526	7	lens	front	CYCLE	15.345	7.219	16.309
526	8	lens	front	CYCLE	15.887	6.495	19.4301
526	9	lens	front	CYCLE	15.451	5.768	20.6946
526	10	lens	front	CYCLE	15.478	6.266	19.1165
2041	1	lens	back	PER	15.943	5.928	21.4389
2041	2	lens	back	PER	14.406	5.908	17.5637
2041	3	lens	back	PER	16.542	7.573	18.0667
2041	4	lens	back	PER	15.451	7.031	16.9772
2041	5	lens	back	PER	15.065	5.646	20.0987
2041	6	lens	back	PER	14.569	7.584	13.9937
2041	7	lens	back	PER	16.953	7.047	20.392
2041	8	lens	back	PER	16.301	7.221	18.3993
2041	9	lens	back	PER	16.679	6.335	21.9565
2041	1	lens	centr	PER	16.684	7.948	17.5111
2041	2	lens	centr	PER	15.862	6.188	20.3299
2041	3	lens	centr	PER	16.3	6.575	20.2046
2041	4	lens	centr	PER	16.279	6.637	19.9643
2041	5	lens	centr	PER	16.953	7.05	20.3833
2041	6	lens	centr	PER	15.957	6.43	19.7998
2041	1	lens	front	PER	16.916	7.084	20.197
2041	2	lens	front	PER	16.45	7.381	18.331
2041	3	lens	front	PER	16.129	6.955	18.702
2041	4	lens	front	PER	16.9	7.956	17.9493
2041	5	lens	front	PER	16.65	8.004	17.3177
2041	6	lens	front	PER	15.96	7.182	17.7333
2041	7	lens	front	PER	17.029	7.583	19.1209
2041	8	lens	front	PER	16.184	7.942	16.4897
2047	1	lens	back	PER	15.595	7.224	16.8331
2047	2	lens	back	PER	15.818	6.992	17.8925
2047	3	lens	back	PER	13.963	5.418	17.9924
2047	4	lens	back	PER	13.728	5.538	17.015
2047	5	lens	back	PER	12.659	5.277	15.1838
2047	6	lens	back	PER	13.851	6.713	14.2895
2047	7	lens	back	PER	16.377	7.039	19.0514
2047	8	lens	back	PER	15.695	5.599	21.9979
2047	1	lens	centr	PER	16.862	8.119	17.51
2047	2	lens	centr	PER	14.961	7.668	14.5952
2047	3	lens	centr	PER	14.973	7.67	14.6148
2047	4	lens	centr	PER	16.238	7.156	18.4232
2047	5	lens	centr	PER	16.112	7.286	17.8148
2047	6	lens	centr	PER	13.825	5.712	16.7306
2047	7	lens	centr	PER	15.839	6.458	19.4235
2047	1	lens	front	PER	15.584	7.697	15.7763
2047	2	lens	front	PER	15.707	8.505	14.5038
2047	3	lens	front	PER	16.167	6.797	19.227
2047	4	lens	front	PER	16.287	7.942	16.7002
2047	5	lens	front	PER	14.058	6.92	14.2794
2047	6	lens	front	PER	14.988	6.919	16.2336
2047	7	lens	front	PER	15.993	7.418	17.2402
2047	8	lens	front	PER	15.168	6.983	16.4735
2058	1	lens	back	PER	15.899	6.669	18.9517
2058	2	lens	back	PER	15.3	5.826	20.0901
2058	3	lens	back	PER	12.906	5.474	15.2142
2058	4	lens	back	PER	14.071	5.709	17.3404
2058	5	lens	back	PER	13.958	5.813	16.7578
2058	6	lens	back	PER	13.377	5.972	14.9819
2058	7	lens	back	PER	15.071	6.61	17.1812
2058	8	lens	back	PER	14.732	5.312	20.4284
2058	1	lens	centr	PER	17.545	7.67	20.067
2058	2	lens	centr	PER	17.241	8.079	18.3966
2058	3	lens	centr	PER	16.469	8.537	15.8854
2058	4	lens	centr	PER	14.373	8.152	12.6707
2058	5	lens	centr	PER	15.306	7.318	16.0067
2058	6	lens	centr	PER	17.32	7.308	20.5242
2058	1	lens	front	PER	14.651	6.711	15.9925
2058	2	lens	front	PER	15.195	7.253	15.9167
2058	3	lens	front	PER	16.161	6.279	20.7977
2058	4	lens	front	PER	14.602	7.533	14.1523
2058	5	lens	front	PER	16.307	7.492	17.7468
2058	6	lens	front	PER	18.499	7.36	23.2482
2059	1	lens	back	PER	14.94	7.887	14.1501
2059	2	lens	back	PER	16.389	7.316	18.357
2059	3	lens	back	PER	14.2	6.549	15.3947
2059	4	lens	back	PER	15.387	6.428	18.4163
2059	5	lens	back	PER	12.766	5.249	15.524
2059	6	lens	back	PER	14.629	6.944	15.4095
2059	7	lens	back	PER	15.149	7.584	15.13
2059	1	lens	centr	PER	12.868	5.989	13.8241
2059	2	lens	centr	PER	12.714	5.087	15.8881
2059	3	lens	centr	PER	13.809	6.289	15.1605
2059	4	lens	centr	PER	11.713	5.081	13.5007
2059	5	lens	centr	PER	14.074	6.65	14.893
2059	6	lens	centr	PER	12.238	4.472	16.7452
2059	7	lens	centr	PER	13.783	6.305	15.0651
2059	8	lens	centr	PER	12.833	4.997	16.4785
2059	9	lens	centr	PER	15.081	6.746	16.8571
2059	1	lens	front	PER	18.489	8.334	20.5089
2059	2	lens	front	PER	16.221	7.509	17.5204
2059	3	lens	front	PER	17.966	8.47	19.0541
2059	4	lens	front	PER	17.994	7.46	21.7013
2059	5	lens	front	PER	17.456	6.953	21.9123
2059	6	lens	front	PER	15.42	7.356	16.1621
2059	7	lens	front	PER	17.707	8.127	19.2899
2059	8	lens	front	PER	15.579	7.63	15.9047
2061	1	lens	back	PER	16.616	7.441	18.552
2061	2	lens	back	PER	15.35	7.411	15.8968
2061	3	lens	back	PER	15.209	7.368	15.6972
2061	4	lens	back	PER	14.733	6.43	16.8788
2061	5	lens	back	PER	13.867	5.691	16.8945
2061	6	lens	back	PER	12.671	5.031	15.9565
2061	7	lens	back	PER	15.868	6.843	18.3979
2061	1	lens	centr	PER	14.992	6.928	16.2211
2061	2	lens	centr	PER	14.987	6.448	17.417
2061	3	lens	centr	PER	16.224	6.888	19.107
2061	4	lens	centr	PER	12.97	6.143	13.6921
2061	5	lens	centr	PER	16.92	6.109	23.4315
2061	6	lens	centr	PER	15.944	7.005	18.145
2061	7	lens	centr	PER	15.978	7.123	17.9206
2061	1	lens	front	PER	16.528	6.261	21.8156
2061	2	lens	front	PER	15.634	7.843	15.5822
2061	3	lens	front	PER	14.268	7.001	14.5391
2061	4	lens	front	PER	16.485	7.078	19.1972
2061	5	lens	front	PER	17.128	7.799	18.8081
2061	6	lens	front	PER	16.315	6.706	19.8463
2061	7	lens	front	PER	17.16	7.221	20.3895
2062	1	lens	back	PER	13.979	7.072	13.8159
2062	2	lens	back	PER	16.338	7.348	18.1635
2062	3	lens	back	PER	15.492	6.61	18.1545
2062	4	lens	back	PER	15.4	6.109	19.4107
2062	5	lens	back	PER	14.559	7.055	15.0223
2062	6	lens	back	PER	15.297	7.547	15.5027
2062	7	lens	back	PER	15.973	7.523	16.9571
2062	8	lens	back	PER	14.941	7.708	14.4806
2062	1	lens	centr	PER	15.875	7.788	16.1797
2062	2	lens	centr	PER	16.041	8.128	15.8288
2062	3	lens	centr	PER	15.865	8.143	15.4549
2062	4	lens	centr	PER	15.585	8.383	14.4872
2062	5	lens	centr	PER	16.488	8.105	16.7708
2062	6	lens	centr	PER	15.864	7.962	15.8042
2062	7	lens	centr	PER	15.896	5.392	23.4313
2062	1	lens	front	PER	14.838	7.084	15.5397
2062	2	lens	front	PER	16.293	6.611	20.0773
2062	3	lens	front	PER	15.894	6.285	20.097
2062	4	lens	front	PER	15.266	6.693	17.41
2062	5	lens	front	PER	17.142	8.38	17.5327
2062	6	lens	front	PER	16.138	9.089	14.3269
2062	7	lens	front	PER	15.63	7.939	15.3859
2062	8	lens	front	PER	15.089	8.63	13.1911
2062	9	lens	front	PER	14.985	7.961	14.1031
2063	1	lens	back	PER	12.393	7.105	10.8083
2063	2	lens	back	PER	11.741	4.949	13.9272
2063	3	lens	back	PER	12.793	4.835	16.9246
2063	4	lens	back	PER	14.867	5.97	18.5115
2063	5	lens	back	PER	14.068	5.857	16.8951
2063	6	lens	back	PER	15.685	6.619	18.5843
2063	7	lens	back	PER	15.563	5.906	20.5052
2063	1	lens	centr	PER	14.311	7.277	14.0721
2063	2	lens	centr	PER	15.989	8.281	15.4358
2063	3	lens	centr	PER	14.914	7.238	15.3653
2063	4	lens	centr	PER	16.785	7.577	18.5915
2063	5	lens	centr	PER	16.119	7.186	18.0784
2063	6	lens	centr	PER	16.723	7.427	18.8272
2063	7	lens	centr	PER	13.766	7.087	13.3697
2063	1	lens	front	PER	18.055	7.456	21.8604
2063	2	lens	front	PER	17.383	6.813	22.1759
2063	3	lens	front	PER	18.19	8.256	20.0385
2063	4	lens	front	PER	15.642	7.418	16.4918
2063	5	lens	front	PER	15.567	7.719	15.6971
2063	6	lens	front	PER	12.794	6.568	12.4609
2065	1	lens	back	PER	16.558	7.005	19.5694
2065	2	lens	back	PER	15.682	6.159	19.9647
2065	3	lens	back	PER	15.027	5.813	19.4229
2065	4	lens	back	PER	14.577	7.334	14.4866
2065	5	lens	back	PER	15.603	6.037	20.1635
2065	6	lens	back	PER	14.983	6.747	16.6363
2065	7	lens	back	PER	15.703	7.144	17.2581
2065	8	lens	back	PER	15.144	7.174	15.9842
2065	9	lens	back	PER	13.605	4.77	19.4021
2065	1	lens	centr	PER	14.832	6.633	16.5829
2065	2	lens	centr	PER	14.256	7.343	13.8386
2065	3	lens	centr	PER	14.656	6.008	17.876
2065	4	lens	centr	PER	14.61	6.261	17.0462
2065	5	lens	centr	PER	14.294	6.137	16.6464
2065	6	lens	centr	PER	14.501	5.566	18.8896
2065	7	lens	centr	PER	14.396	7.049	14.7003
2065	8	lens	centr	PER	14.511	6.57	16.025
2065	1	lens	front	PER	14.108	8.11	12.271
2065	2	lens	front	PER	15.303	6.692	17.4971
2065	3	lens	front	PER	13.073	6.266	13.6374
2065	4	lens	front	PER	13.369	5.964	14.9841
2065	5	lens	front	PER	15.757	6.73	18.446
2065	6	lens	front	PER	15.382	7.547	15.6755
2065	7	lens	front	PER	15.639	6.812	17.952
2065	8	lens	front	PER	15.029	7.059	15.9988
2065	9	lens	front	PER	14.39	7.377	14.035
2070	1	lens	back	PER	15.584	8.385	14.4819
2070	2	lens	back	PER	15.123	7.224	15.8295
2070	3	lens	back	PER	15.149	5.723	20.05
2070	4	lens	back	PER	15.126	6.899	16.5818
2070	5	lens	back	PER	14.576	6.365	16.6897
2070	6	lens	back	PER	16.156	5.787	22.552
2070	7	lens	back	PER	16.562	6.819	20.1129
2070	1	lens	centr	PER	16.86	6.238	22.7845
2070	2	lens	centr	PER	13.931	5.314	18.2605
2070	3	lens	centr	PER	15.29	6.072	19.251
2070	4	lens	centr	PER	14.203	6.039	16.7019
2070	5	lens	centr	PER	15.466	7.067	16.9235
2070	1	lens	front	PER	16.798	6.85	20.5966
2070	2	lens	front	PER	17.329	6.339	23.6862
2070	3	lens	front	PER	14.724	6.268	17.2939
2070	4	lens	front	PER	14.678	6.369	16.9135
2070	5	lens	front	PER	15.113	6.002	19.0272
2070	6	lens	front	PER	15.806	5.97	20.9238
2070	7	lens	front	PER	14.63	5.874	18.219
2079	1	lens	back	PER	18.47	5.72	29.82
2079	2	lens	back	PER	15.688	6.86	17.9383
2079	3	lens	back	PER	15.708	7.058	17.4795
2079	4	lens	back	PER	14.912	6.229	17.8494
2079	5	lens	back	PER	16.442	6.816	19.8312
2079	6	lens	back	PER	14.91	6.754	16.4575
2079	7	lens	back	PER	14.476	4.378	23.9327
2079	8	lens	back	PER	15.477	5.706	20.99
2079	1	lens	centr	PER	16.693	7.466	18.6617
2079	1	lens	centr	PER	16.693	7.466	18.6617
2079	2	lens	centr	PER	17.175	6.718	21.9545
2079	2	lens	centr	PER	17.175	6.718	21.9545
2079	3	lens	centr	PER	18.094	7.056	23.1996
2079	4	lens	centr	PER	16.576	7.545	18.2083
2079	5	lens	centr	PER	17.254	7.314	20.3514
2079	6	lens	centr	PER	15.572	7.525	16.1121
2079	7	lens	centr	PER	12.088	4.91	14.8798
2079	1	lens	front	PER	14.181	6.282	16.0061
2079	2	lens	front	PER	16.036	6.446	19.9467
2079	3	lens	front	PER	16.136	6.73	19.344
2079	4	lens	front	PER	18.525	7.795	22.0125
2079	5	lens	front	PER	15.308	7.637	15.3421
2079	6	lens	front	PER	18.418	8.018	21.1538
2079	7	lens	front	PER	16.102	6.619	19.5856
2079	8	lens	front	PER	17.394	8.102	18.6714
621	1	lens	back	CYCLE	16.129	6.473	20.0946
621	2	lens	back	CYCLE	14.478	5.991	17.4939
621	3	lens	back	CYCLE	17.434	5.865	25.9117
621	4	lens	back	CYCLE	14.478	6.148	17.0472
621	5	lens	back	CYCLE	14.715	5.858	18.4817
621	6	lens	back	CYCLE	14.817	6.97	15.7492
621	7	lens	back	CYCLE	16.524	7.231	18.88
621	1	lens	centr	CYCLE	13.831	5.966	16.0322
621	2	lens	centr	CYCLE	14.975	5.77	19.4325
621	3	lens	centr	CYCLE	13.889	6.84	14.1012
621	4	lens	centr	CYCLE	13.607	5.524	16.7587
621	5	lens	centr	CYCLE	15.632	6.558	18.6306
621	1	lens	front	CYCLE	15.828	7.255	17.2657
621	2	lens	front	CYCLE	16.176	6.789	19.2711
621	3	lens	front	CYCLE	16.168	7.119	18.3596
621	4	lens	front	CYCLE	15.807	5.942	21.025
621	5	lens	front	CYCLE	17.627	6.938	22.392
621	6	lens	front	CYCLE	17.246	6.22	23.9087
622	1	lens	back	CYCLE	15.972	7.044	18.1079
622	2	lens	back	CYCLE	15.967	6.133	20.7847
622	3	lens	back	CYCLE	16.019	6.524	19.6665
622	4	lens	back	CYCLE	15.226	6.289	18.4315
622	5	lens	back	CYCLE	13.797	5.903	16.1238
622	1	lens	centr	CYCLE	17.192	6.78	21.7968
622	2	lens	centr	CYCLE	16.063	6.469	19.9428
622	3	lens	centr	CYCLE	14.36	5.953	17.3198
622	4	lens	centr	CYCLE	13.457	6.301	14.37
622	5	lens	centr	CYCLE	13.588	5.309	17.3887
622	6	lens	centr	CYCLE	14.492	6.417	16.3642
622	1	lens	front	CYCLE	15.677	6.773	18.1432
622	2	lens	front	CYCLE	13.397	5.736	15.645
622	3	lens	front	CYCLE	16.219	6.984	18.8328
622	4	lens	front	CYCLE	14.123	6.13	16.2691
622	5	lens	front	CYCLE	16.431	7.038	19.18
622	6	lens	front	CYCLE	12.556	5.092	15.4805
622	7	lens	front	CYCLE	16.196	6.72	19.5171
627	1	lens	back	CYCLE	18.195	7.924	20.8896
627	2	lens	back	CYCLE	16.088	7.252	17.845
627	3	lens	back	CYCLE	13.094	5.935	14.4442
627	4	lens	back	CYCLE	15.11	7.085	16.1124
627	5	lens	back	CYCLE	16.647	6.866	20.1808
627	6	lens	back	CYCLE	16.829	7.215	19.6268
627	1	lens	centr	CYCLE	13.745	6	15.7438
627	2	lens	centr	CYCLE	14.612	5.999	17.7955
627	3	lens	centr	CYCLE	16.071	6.991	18.4721
627	4	lens	centr	CYCLE	15.723	5.651	21.8734
627	5	lens	centr	CYCLE	14.459	5.759	18.151
627	1	lens	front	CYCLE	13.647	6.383	14.5888
627	2	lens	front	CYCLE	15.815	6.68	18.7211
627	3	lens	front	CYCLE	16.314	7.205	18.4696
627	4	lens	front	CYCLE	14.702	5.458	19.8011
627	5	lens	front	CYCLE	15.764	7.13	17.4266
627	6	lens	front	CYCLE	16.259	6.996	18.8933
630	1	lens	back	CYCLE	15.711	6.735	18.3248
630	2	lens	back	CYCLE	15.034	6.941	16.2816
630	3	lens	back	CYCLE	15.898	6.455	19.5776
630	4	lens	back	CYCLE	13.494	5.11	17.8168
630	5	lens	back	CYCLE	15.319	6.212	18.8886
630	6	lens	back	CYCLE	13.528	5.605	16.3253
630	7	lens	back	CYCLE	14.64	7.316	14.648
630	1	lens	centr	CYCLE	14.257	5.663	17.9465
630	2	lens	centr	CYCLE	14.787	6.158	17.7538
630	3	lens	centr	CYCLE	13.806	6.016	15.8416
630	4	lens	centr	CYCLE	15.056	5.409	20.9543
630	5	lens	centr	CYCLE	15.695	6.129	20.0957
630	1	lens	front	CYCLE	14.713	5.586	19.3763
630	2	lens	front	CYCLE	17.326	6.16	24.3661
630	3	lens	front	CYCLE	16.612	6.548	21.072
630	4	lens	front	CYCLE	16.094	6.82	18.9895
630	5	lens	front	CYCLE	18.629	7.708	22.5117
630	6	lens	front	CYCLE	15.416	6.25	19.0122
630	7	lens	front	CYCLE	17.709	7.314	21.4389
632	1	lens	back	CYCLE	13.839	5.849	16.3719
632	2	lens	back	CYCLE	14.479	6.804	15.4057
632	3	lens	back	CYCLE	13.907	6.322	15.2962
632	4	lens	back	CYCLE	13.241	4.873	17.9893
632	5	lens	back	CYCLE	16.163	5.914	22.0868
632	6	lens	back	CYCLE	15.656	6.396	19.1612
632	1	lens	centr	CYCLE	15.366	4.959	23.8066
632	2	lens	centr	CYCLE	15.211	5.187	22.3033
632	3	lens	centr	CYCLE	15.8	7.33	17.0286
632	4	lens	centr	CYCLE	11.219	4.716	13.3446
632	5	lens	centr	CYCLE	14.648	6.257	17.1459
632	6	lens	centr	CYCLE	15.288	7.476	15.6316
632	1	lens	front	CYCLE	14.364	6.091	16.9368
632	2	lens	front	CYCLE	15.856	6.38	19.7032
632	3	lens	front	CYCLE	16.486	6.385	21.2833
632	4	lens	front	CYCLE	17.053	6.484	22.4248
632	5	lens	front	CYCLE	16.489	6.41	21.208
632	6	lens	front	CYCLE	16.011	6.51	19.6891
633	1	lens	back	CYCLE	17.953	7.377	21.8456
633	2	lens	back	CYCLE	20.519	6.194	33.9869
633	3	lens	back	CYCLE	16.294	7.476	17.7564
633	4	lens	back	CYCLE	17.22	7.905	18.7557
633	5	lens	back	CYCLE	14.816	7.445	14.7424
633	6	lens	back	CYCLE	17.309	6.973	21.483
633	1	lens	centr	CYCLE	19.124	7.409	24.6813
633	2	lens	centr	CYCLE	16.723	7.649	18.2807
633	3	lens	centr	CYCLE	18.702	8.63	20.2645
633	4	lens	centr	CYCLE	15.912	8.895	14.2323
633	5	lens	centr	CYCLE	17.967	7.316	22.0621
633	6	lens	centr	CYCLE	20.341	8.375	24.7019
633	1	lens	front	CYCLE	18.158	8.628	19.1071
633	2	lens	front	CYCLE	19.513	8.456	22.514
633	3	lens	front	CYCLE	17.076	7.768	18.7687
633	4	lens	front	CYCLE	18.712	8.726	20.063
633	5	lens	front	CYCLE	19.014	6.886	26.2512
633	6	lens	front	CYCLE	16.122	7.944	16.3594
633	7	lens	front	CYCLE	19.579	8.067	23.7596
633	8	lens	front	CYCLE	19.263	10.223	18.1484
634	1	lens	back	CYCLE	14.935	5.518	20.2115
634	2	lens	back	CYCLE	16.649	6.972	19.8787
634	3	lens	back	CYCLE	15.014	6.885	16.3704
634	4	lens	back	CYCLE	14.499	6.277	16.7453
634	5	lens	back	CYCLE	15.36	7.483	15.7644
634	6	lens	back	CYCLE	14.599	6.678	15.9577
634	1	lens	centr	CYCLE	14.102	6.863	14.4883
634	2	lens	centr	CYCLE	13.195	5.005	17.3934
634	3	lens	centr	CYCLE	15.055	4.767	23.7731
634	4	lens	centr	CYCLE	16.098	6.945	18.657
634	5	lens	centr	CYCLE	15.992	5.886	21.7248
634	6	lens	centr	CYCLE	16.201	6.414	20.4609
634	1	lens	front	CYCLE	15.7	6.736	18.2965
634	2	lens	front	CYCLE	15.918	6.994	18.1143
634	3	lens	front	CYCLE	17.014	7.781	18.6015
634	4	lens	front	CYCLE	15.479	6.787	17.6514
634	5	lens	front	CYCLE	14.972	6.219	18.0223
634	6	lens	front	CYCLE	14.151	5.381	18.6072
634	7	lens	front	CYCLE	14.501	5.34	19.689
636	1	lens	back	CYCLE	13.549	6.19	14.8284
636	2	lens	back	CYCLE	14.493	5.925	17.7255
636	3	lens	back	CYCLE	14.391	5.813	17.8136
636	4	lens	back	CYCLE	15.761	6.189	20.0686
636	5	lens	back	CYCLE	14.792	6.733	16.2486
636	6	lens	back	CYCLE	15.441	6.754	17.6506
636	1	lens	centr	CYCLE	14.293	5.902	17.3068
636	2	lens	centr	CYCLE	17.618	7.629	20.343
636	3	lens	centr	CYCLE	16.608	7.559	18.2449
636	4	lens	centr	CYCLE	14.475	6.903	15.1764
636	5	lens	centr	CYCLE	14.046	6.202	15.9054
636	1	lens	front	CYCLE	15.937	6.249	20.3223
636	2	lens	front	CYCLE	17.154	6.108	24.0881
636	3	lens	front	CYCLE	17.026	7.468	19.4085
636	4	lens	front	CYCLE	14.551	6.146	17.2252
636	5	lens	front	CYCLE	17.69	7.872	19.8765
636	6	lens	front	CYCLE	14.422	6.407	16.2318
636	7	lens	front	CYCLE	16.577	6.217	22.1004
639	1	lens	back	CYCLE	14.348	6.471	15.9067
639	2	lens	back	CYCLE	15.489	6.172	19.4353
639	3	lens	back	CYCLE	15.016	6.1	18.482
639	4	lens	back	CYCLE	15.522	6.611	18.2221
639	5	lens	back	CYCLE	15.563	5.271	22.9754
639	6	lens	back	CYCLE	15.507	6.084	19.7622
639	7	lens	back	CYCLE	15.252	5.092	22.8421
639	8	lens	back	CYCLE	15.623	5.24	23.2899
639	9	lens	back	CYCLE	15.526	5.124	23.5223
639	1	lens	centr	CYCLE	16.476	7.078	19.1762
639	2	lens	centr	CYCLE	16.461	6.264	21.6287
639	3	lens	centr	CYCLE	16.454	6.48	20.89
639	4	lens	centr	CYCLE	14.657	6.467	16.6095
639	5	lens	centr	CYCLE	16.973	6.4	22.5065
639	1	lens	front	CYCLE	16.773	7.101	19.8094
639	2	lens	front	CYCLE	15.38	6.578	17.98
639	3	lens	front	CYCLE	14.185	7.04	14.2908
639	4	lens	front	CYCLE	15.504	6.278	19.1442
639	5	lens	front	CYCLE	15.92	6.765	18.7322
639	6	lens	front	CYCLE	14.666	6.798	15.8202
639	7	lens	front	CYCLE	15.692	6.967	17.6718
643	1	lens	back	CYCLE	16.092	6.307	20.529
643	2	lens	back	CYCLE	15.379	5.229	22.6156
643	3	lens	back	CYCLE	15.008	5.855	19.2348
643	4	lens	back	CYCLE	15.284	5.735	20.3662
643	5	lens	back	CYCLE	15.36	6.041	19.5274
643	6	lens	back	CYCLE	15.162	6.661	17.2561
643	7	lens	back	CYCLE	14.128	7.13	13.9972
643	8	lens	back	CYCLE	14.212	6.19	16.3151
643	1	lens	centr	CYCLE	15.462	6.05	19.7581
643	2	lens	centr	CYCLE	14.705	4.958	21.8069
643	3	lens	centr	CYCLE	14.672	6.136	17.5414
643	4	lens	centr	CYCLE	14.796	5.267	20.7824
643	5	lens	centr	CYCLE	14.383	6.582	15.7149
643	6	lens	centr	CYCLE	15.126	6.406	17.8579
643	7	lens	centr	CYCLE	15.267	6.265	18.6019
643	1	lens	front	CYCLE	16.792	6.925	20.3589
643	2	lens	front	CYCLE	16.789	6.113	23.055
643	3	lens	front	CYCLE	14.841	5.4	20.394
643	4	lens	front	CYCLE	17.461	6.354	23.9917
643	5	lens	front	CYCLE	16.558	7.275	18.8431
643	6	lens	front	CYCLE	15.662	7.253	16.9101
643	7	lens	front	CYCLE	16.636	6.097	22.6961

## Sheet: pseudocone_20day
Fly id	Ommatidium	Location	Group	Length
175	1	back	WT	10.864			KEY
175	2	back	WT	13.346
175	3	back	WT	11.353			WT = wild type Drosophila
175	4	back	WT	7.529			PER = null mutation of period
175	5	back	WT	8.722			CYCLE = null mutation of cycle
175	6	back	WT	8.83
175	7	back	WT	6.798
175	8	back	WT	6.565
175	9	back	WT	10.956
175	1	centr	WT	7.13
175	2	centr	WT	6.734
175	3	centr	WT	8.265
175	4	centr	WT	7.215
175	5	centr	WT	9.673
175	6	centr	WT	6.433
175	7	centr	WT	7.91
175	8	centr	WT	6.968
175	9	centr	WT	6.278
175	1	front	WT	11.812
175	2	front	WT	9.713
175	3	front	WT	10.412
175	4	front	WT	14.876
175	5	front	WT	13.677
175	6	front	WT	10.886
175	7	front	WT	10.774
175	8	front	WT	9.541
175	9	front	WT	15.138
179	1	back	WT	11.806
179	2	back	WT	13.05
179	3	back	WT	12.528
179	4	back	WT	10.994
179	5	back	WT	13.342
179	6	back	WT	11.073
179	9	back	WT	9.868
179	10	back	WT	11.596
179	1	centr	WT	10.624
179	2	centr	WT	9.555
179	3	centr	WT	12.057
179	4	centr	WT	10.351
179	5	centr	WT	10.693
179	6	centr	WT	10.002
179	7	centr	WT	11.067
179	1	front	WT	14.602
179	2	front	WT	11.06
179	3	front	WT	15.989
179	4	front	WT	13.216
179	5	front	WT	11.907
179	6	front	WT	14.706
179	7	front	WT	12.922
179	8	front	WT	10.67
179	9	front	WT	11.252
180	1	back	WT	14.483
180	2	back	WT	12.53
180	3	back	WT	12.56
180	4	back	WT	12.347
180	5	back	WT	10.686
180	6	back	WT	9.651
180	8	back	WT	10.341
180	9	back	WT	9.814
180	1	centr	WT	6.081
180	2	centr	WT	13.546
180	3	centr	WT	8.27
180	4	centr	WT	12.985
180	5	centr	WT	14.296
180	6	centr	WT	11.201
180	7	centr	WT	11.493
180	8	centr	WT	9.473
180	1	front	WT	12.653
180	2	front	WT	10.837
180	3	front	WT	9.188
180	4	front	WT	13.026
180	5	front	WT	13.941
180	7	front	WT	11.581
180	8	front	WT	13
180	9	front	WT	13.113
184	1	back	WT	14.069
184	2	back	WT	17.17
184	3	back	WT	14.899
184	4	back	WT	11.368
184	5	back	WT	10.523
184	6	back	WT	10.516
184	7	back	WT	9.73
184	1	centr	WT	11.404
184	2	centr	WT	12.107
184	3	centr	WT	10.976
184	4	centr	WT	11.255
184	5	centr	WT	9.375
184	6	centr	WT	9.188
184	7	centr	WT	5.718
184	8	centr	WT	10.755
184	9	centr	WT	7.282
184	1	front	WT	12.933
184	2	front	WT	16.305
184	3	front	WT	15.049
184	4	front	WT	13.898
184	5	front	WT	11.265
184	6	front	WT	12.114
184	7	front	WT	5.418
184	8	front	WT	6.143
184	9	front	WT	7.62
185	1	centr	WT	10.423
185	2	centr	WT	7.339
185	3	centr	WT	7.828
185	4	centr	WT	4.883
185	5	centr	WT	6.774
185	6	centr	WT	7.74
185	1	front	WT	11.154
185	1	front	WT	17.928
185	2	front	WT	11.407
185	2	front	WT	11.211
185	3	front	WT	9.42
185	3	front	WT	10.738
185	4	front	WT	11.585
185	4	front	WT	11.567
185	5	front	WT	12.909
185	5	front	WT	11.12
185	6	front	WT	10.019
186	1	back	WT	14.005
186	2	back	WT	10.715
186	3	back	WT	9.928
186	4	back	WT	10.132
186	5	back	WT	12.375
186	6	back	WT	7.615
186	7	back	WT	11.849
186	8	back	WT	11.849
186	1	centr	WT	8.27
186	2	centr	WT	10.131
186	3	centr	WT	8.907
186	4	centr	WT	7.848
186	5	centr	WT	10.965
186	6	centr	WT	9.639
186	7	centr	WT	9.914
186	8	centr	WT	11.337
186	0	front	WT	14.927
186	1	front	WT	13.991
186	2	front	WT	14.754
186	3	front	WT	11.02
186	4	front	WT	12.466
186	5	front	WT	11.636
186	6	front	WT	14.866
186	7	front	WT	11.546
186	8	front	WT	13.955
186	9	front	WT	13.595
187	1	back	WT	11.322
187	2	back	WT	10.743
187	3	back	WT	6.784
187	4	back	WT	9.431
187	5	back	WT	8.541
187	6	back	WT	6.634
187	7	back	WT	12.177
187	8	back	WT	7.116
187	9	back	WT	7.99
187	10	back	WT	8.385
187	1	centr	WT	8.868
187	2	centr	WT	10.331
187	3	centr	WT	8.466
187	4	centr	WT	9.238
187	5	centr	WT	7.258
187	6	centr	WT	6.544
187	7	centr	WT	10.304
187	8	centr	WT	10.39
187	0	front	WT	10.911
187	1	front	WT	14.569
187	2	front	WT	12.259
187	3	front	WT	8.819
187	4	front	WT	11.201
187	5	front	WT	8.269
187	6	front	WT	12.824
187	7	front	WT	10.727
187	8	front	WT	9.972
187	9	front	WT	13.984
189	1	back	WT	13.568
189	2	back	WT	11.884
189	3	back	WT	12.171
189	4	back	WT	7.852
189	5	back	WT	11.187
189	6	back	WT	10.981
189	7	back	WT	13.656
189	8	back	WT	8.19
189	9	back	WT	10.584
189	1	centr	WT	3.99
189	2	centr	WT	5.402
189	3	centr	WT	6.571
189	4	centr	WT	7.015
189	5	centr	WT	6.44
189	6	centr	WT	6.283
189	0	front	WT	8.402
189	1	front	WT	11.033
189	2	front	WT	12.265
189	3	front	WT	8.519
189	4	front	WT	14.093
189	5	front	WT	7.586
189	6	front	WT	10.433
189	7	front	WT	11.027
189	8	front	WT	6.727
189	9	front	WT	9.89
191	1	back	WT	11.579
191	2	back	WT	12.233
191	3	back	WT	10.815
191	4	back	WT	8.709
191	5	back	WT	14.877
191	6	back	WT	8.502
191	7	back	WT	11.02
191	1	centr	WT	9.604
191	2	centr	WT	9.939
191	3	centr	WT	10.981
191	4	centr	WT	10.636
191	5	centr	WT	10.745
191	6	centr	WT	7.109
191	7	centr	WT	8.142
191	1	front	WT	12.48
191	2	front	WT	15.079
191	3	front	WT	16.418
191	4	front	WT	17.779
191	5	front	WT	15.217
191	6	front	WT	13.499
191	7	front	WT	8.77
192	1	back	WT	13.075
192	2	back	WT	15.151
192	3	back	WT	13.229
192	4	back	WT	11.76
192	5	back	WT	11.02
192	6	back	WT	14.351
192	7	back	WT	15.297
192	2	centr	WT	9.299
192	3	centr	WT	8.1
192	4	centr	WT	5.563
192	5	centr	WT	8.913
192	6	centr	WT	9.684
192	7	centr	WT	10.143
192	0	front	WT	10.234
192	1	front	WT	12.61
192	2	front	WT	12.768
192	3	front	WT	12.137
192	4	front	WT	9.229
192	5	front	WT	9.697
192	6	front	WT	14.673
192	7	front	WT	14.479
192	8	front	WT	10.915
192	9	front	WT	11.211
579	1	back	CYCLE	12.129
579	2	back	CYCLE	15.217
579	3	back	CYCLE	12.489
579	4	back	CYCLE	12.537
579	5	back	CYCLE	12.455
579	6	back	CYCLE	11.08
579	7	back	CYCLE	10.421
579	8	back	CYCLE	13.841
579	1	centr	CYCLE	10.489
579	2	centr	CYCLE	11.928
579	3	centr	CYCLE	11.982
579	4	centr	CYCLE	12.117
579	5	centr	CYCLE	11.759
579	6	centr	CYCLE	12.552
579	7	centr	CYCLE	15.86
579	8	centr	CYCLE	12.961
579	9	centr	CYCLE	13.293
579	1	front	CYCLE	17.524
579	2	front	CYCLE	14.415
579	3	front	CYCLE	16.781
579	4	front	CYCLE	17.146
579	5	front	CYCLE	13.361
579	6	front	CYCLE	15.567
579	7	front	CYCLE	19.164
579	8	front	CYCLE	18.513
580	1	back	CYCLE	16.334
580	2	back	CYCLE	14.558
580	3	back	CYCLE	13.981
580	4	back	CYCLE	12.202
580	5	back	CYCLE	13.102
580	6	back	CYCLE	13.529
580	7	back	CYCLE	13.554
580	1	centr	CYCLE	12.964
580	2	centr	CYCLE	13.43
580	3	centr	CYCLE	11.141
580	4	centr	CYCLE	12.082
580	5	centr	CYCLE	9.035
580	6	centr	CYCLE	11.895
580	7	centr	CYCLE	10.389
580	1	front	CYCLE	12.882
580	2	front	CYCLE	15.279
580	3	front	CYCLE	14.814
580	4	front	CYCLE	13.065
580	5	front	CYCLE	13.003
580	6	front	CYCLE	10.155
580	7	front	CYCLE	9.637
580	8	front	CYCLE	9.505
581	1	back	CYCLE	12.348
581	2	back	CYCLE	11.855
581	3	back	CYCLE	12.321
581	4	back	CYCLE	6.652
581	5	back	CYCLE	10.454
581	6	back	CYCLE	11.955
581	7	back	CYCLE	13.279
581	8	back	CYCLE	8.716
581	9	back	CYCLE	10.784
581	1	centr	CYCLE	11.125
581	2	centr	CYCLE	13.529
581	3	centr	CYCLE	12.941
581	4	centr	CYCLE	10.635
581	5	centr	CYCLE	7.23
581	6	centr	CYCLE	12.97
581	7	centr	CYCLE	12.647
581	8	centr	CYCLE	9.285
581	1	front	CYCLE	12.533
581	2	front	CYCLE	12.778
581	3	front	CYCLE	12.953
581	4	front	CYCLE	14.248
581	5	front	CYCLE	11.892
581	6	front	CYCLE	9.732
581	7	front	CYCLE	12.45
581	8	front	CYCLE	12.518
581	9	front	CYCLE	10.114
582	1	back	CYCLE	16.172
582	2	back	CYCLE	15.099
582	3	back	CYCLE	13.772
582	4	back	CYCLE	14.398
582	5	back	CYCLE	14.604
582	6	back	CYCLE	13.073
582	7	back	CYCLE	12.334
582	1	centr	CYCLE	12.039
582	2	centr	CYCLE	10.031
582	3	centr	CYCLE	9.985
582	4	centr	CYCLE	9.895
582	5	centr	CYCLE	9.004
582	6	centr	CYCLE	11.664
582	7	centr	CYCLE	9.462
582	1	front	CYCLE	18.263
582	2	front	CYCLE	7.797
582	3	front	CYCLE	15.839
582	4	front	CYCLE	12.996
582	5	front	CYCLE	13.763
582	6	front	CYCLE	11.582
582	7	front	CYCLE	9.92
582	8	front	CYCLE	10.389
590	0	back	CYCLE	7.404
590	1	back	CYCLE	11.641
590	2	back	CYCLE	14.966
590	3	back	CYCLE	12.257
590	4	back	CYCLE	11.08
590	5	back	CYCLE	10.389
590	6	back	CYCLE	9.917
590	7	back	CYCLE	9.898
590	8	back	CYCLE	8.698
590	9	back	CYCLE	8.759
590	1	centr	CYCLE	8.854
590	2	centr	CYCLE	9.215
590	3	centr	CYCLE	9.656
590	4	centr	CYCLE	8.819
590	5	centr	CYCLE	9.091
590	6	centr	CYCLE	8.704
590	7	centr	CYCLE	7.268
590	1	front	CYCLE	13.051
590	2	front	CYCLE	13.836
590	3	front	CYCLE	11.707
590	4	front	CYCLE	10.83
590	5	front	CYCLE	8.442
590	6	front	CYCLE	12.139
590	7	front	CYCLE	11.239
590	8	front	CYCLE	12.855
590	9	front	CYCLE	9.398
591	1	back	CYCLE	11.928
591	2	back	CYCLE	11.847
591	3	back	CYCLE	11.018
591	4	back	CYCLE	13.205
591	5	back	CYCLE	16.116
591	6	back	CYCLE	15.329
591	7	back	CYCLE	15.701
591	1	centr	CYCLE	12.949
591	2	centr	CYCLE	14.733
591	3	centr	CYCLE	13.734
591	4	centr	CYCLE	17.418
591	5	centr	CYCLE	16.068
591	6	centr	CYCLE	13.981
591	7	centr	CYCLE	0
591	1	front	CYCLE	12.19
591	2	front	CYCLE	15.81
591	3	front	CYCLE	15.171
591	4	front	CYCLE	12.125
591	5	front	CYCLE	18.353
591	6	front	CYCLE	17.072
591	7	front	CYCLE	15.483
591	8	front	CYCLE	13.675
591	9	front	CYCLE	15.636
593	1	back	CYCLE	12.561
593	2	back	CYCLE	13.605
593	3	back	CYCLE	15.706
593	4	back	CYCLE	11.541
593	5	back	CYCLE	15.528
593	6	back	CYCLE	14.324
593	7	back	CYCLE	9.285
593	8	back	CYCLE	8.689
593	1	centr	CYCLE	9.921
593	2	centr	CYCLE	10.087
593	3	centr	CYCLE	8.733
593	4	centr	CYCLE	9.755
593	5	centr	CYCLE	9.755
593	6	centr	CYCLE	6.368
593	7	centr	CYCLE	10.367
593	1	front	CYCLE	13.641
593	2	front	CYCLE	13.458
593	3	front	CYCLE	16.879
593	4	front	CYCLE	12.457
593	5	front	CYCLE	18.296
593	6	front	CYCLE	13.61
593	7	front	CYCLE	12.146
593	8	front	CYCLE	12.776
593	9	front	CYCLE	15.528
594	1	back	CYCLE	15.418
594	2	back	CYCLE	17.352
594	3	back	CYCLE	14.609
594	4	back	CYCLE	10.783
594	5	back	CYCLE	14.674
594	6	back	CYCLE	13.299
594	7	back	CYCLE	16.519
594	8	back	CYCLE	12.158
594	1	centr	CYCLE	18.135
594	2	centr	CYCLE	12.046
594	3	centr	CYCLE	17.831
594	4	centr	CYCLE	10.091
594	5	centr	CYCLE	16.815
594	6	centr	CYCLE	16.824
594	1	front	CYCLE	15.966
594	2	front	CYCLE	13.193
594	3	front	CYCLE	18.096
594	4	front	CYCLE	16.672
594	5	front	CYCLE	13.933
594	6	front	CYCLE	18.077
594	7	front	CYCLE	15.012
594	8	front	CYCLE	17.706
606	1	centr	CYCLE	13.509
606	2	centr	CYCLE	14.12
606	3	centr	CYCLE	11.364
606	4	centr	CYCLE	10.975
606	5	centr	CYCLE	12.918
606	6	centr	CYCLE	11.436
606	7	centr	CYCLE	10.865
606	1	front	CYCLE	14.286
606	1	front	CYCLE	14.857
606	2	front	CYCLE	13.601
606	2	front	CYCLE	18.668
606	3	front	CYCLE	17.029
606	3	front	CYCLE	14.996
606	4	front	CYCLE	15.107
606	4	front	CYCLE	11.541
606	5	front	CYCLE	16.124
606	5	front	CYCLE	11.658
606	6	front	CYCLE	15.08
606	6	front	CYCLE	10.461
606	7	front	CYCLE	14.521
606	7	front	CYCLE	12.374
606	8	front	CYCLE	16.278
606	8	front	CYCLE	9.341
606	9	front	CYCLE	17.117
608	1	back	CYCLE	8.146
608	2	back	CYCLE	9.952
608	3	back	CYCLE	13.822
608	4	back	CYCLE	11.52
608	5	back	CYCLE	12.664
608	6	back	CYCLE	11.868
608	7	back	CYCLE	11.341
608	8	back	CYCLE	10.727
608	1	centr	CYCLE	6.431
608	2	centr	CYCLE	9.389
608	3	centr	CYCLE	11.052
608	4	centr	CYCLE	6.82
608	5	centr	CYCLE	10.397
608	6	centr	CYCLE	12.414
608	1	front	CYCLE	11.772
608	2	front	CYCLE	13.684
608	3	front	CYCLE	8.112
608	4	front	CYCLE	12.535
608	5	front	CYCLE	8.912
608	6	front	CYCLE	9.628
608	7	front	CYCLE	10.443
2009	1	back	PER	9.663
2009	2	back	PER	11.129
2009	3	back	PER	10.518
2009	4	back	PER	10.568
2009	5	back	PER	11.745
2009	6	back	PER	11.18
2009	7	back	PER	10.236
2009	1	centr	PER	12.962
2009	1	centr	PER	12.962
2009	2	centr	PER	13.576
2009	3	centr	PER	12.252
2009	4	centr	PER	10.513
2009	5	centr	PER	11.559
2009	6	centr	PER	12.137
2009	7	centr	PER	10.591
2009	8	centr	PER	10.77
2009	1	front	PER	9.277
2009	2	front	PER	9.83
2009	3	front	PER	11.8
2009	4	front	PER	11.607
2009	5	front	PER	10.109
2009	6	front	PER	13.034
2009	7	front	PER	11.772
2009	8	front	PER	11.241
2011	1	back	PER	15.21
2011	2	back	PER	14.419
2011	3	back	PER	12.264
2011	4	back	PER	12.608
2011	5	back	PER	11.642
2011	6	back	PER	10.369
2011	7	back	PER	12.26
2011	8	back	PER	12.793
2011	1	centr	PER	14.875
2011	2	centr	PER	15.631
2011	3	centr	PER	9.401
2011	4	centr	PER	12.127
2011	5	centr	PER	13.156
2011	6	centr	PER	12.761
2011	7	centr	PER	13.673
2011	1	front	PER	13.518
2011	2	front	PER	16.694
2011	3	front	PER	15.494
2011	4	front	PER	14.247
2011	5	front	PER	12.152
2011	6	front	PER	13.801
2011	7	front	PER	14.705
2013	1	back	PER	16.152
2013	2	back	PER	13.228
2013	3	back	PER	13.073
2013	4	back	PER	12.816
2013	5	back	PER	12.508
2013	6	back	PER	8.59
2013	7	back	PER	13.37
2013	1	centr	PER	11.08
2013	2	centr	PER	12.094
2013	3	centr	PER	12
2013	4	centr	PER	9.079
2013	5	centr	PER	8.255
2013	6	centr	PER	13.508
2013	7	centr	PER	10.44
2013	1	front	PER	13.646
2013	2	front	PER	12.838
2013	3	front	PER	12.117
2013	4	front	PER	8.18
2013	5	front	PER	13.447
2013	6	front	PER	9.475
2013	7	front	PER	7.31
2015	1	back	PER	14.241
2015	2	back	PER	12.442
2015	3	back	PER	11.117
2015	4	back	PER	13.562
2015	5	back	PER	12.697
2015	6	back	PER	10.055
2015	7	back	PER	11.746
2015	1	centr	PER	11.784
2015	1	centr	PER	11.784
2015	2	centr	PER	9.72
2015	3	centr	PER	12.17
2015	4	centr	PER	11.985
2015	5	centr	PER	8.627
2015	6	centr	PER	12.574
2015	7	centr	PER	10.663
2015	8	centr	PER	11.874
2015	1	front	PER	9.894
2015	2	front	PER	8.013
2015	3	front	PER	12.471
2015	4	front	PER	12.346
2015	5	front	PER	11.651
2015	6	front	PER	12.637
2015	7	front	PER	11.163
2016	1	back	PER	12.581
2016	2	back	PER	14.505
2016	3	back	PER	13.72
2016	4	back	PER	12.098
2016	5	back	PER	11.491
2016	6	back	PER	10.743
2016	7	back	PER	11.862
2016	8	back	PER	9.894
2016	1	centr	PER	12.115
2016	2	centr	PER	11.125
2016	3	centr	PER	7.246
2016	4	centr	PER	11.177
2016	5	centr	PER	11.236
2016	6	centr	PER	10.226
2016	7	centr	PER	10.468
2016	1	front	PER	13.073
2016	2	front	PER	11.121
2016	3	front	PER	10.475
2016	4	front	PER	8.785
2016	5	front	PER	10.511
2016	6	front	PER	11.518
2016	7	front	PER	13.37
2016	8	front	PER	10.936
2025	1	back	PER	14.798
2025	2	back	PER	11.959
2025	3	back	PER	9.857
2025	4	back	PER	10.342
2025	5	back	PER	8.168
2025	6	back	PER	10.81
2025	7	back	PER	10.452
2025	8	back	PER	8.539
2025	1	centr	PER	12.803
2025	2	centr	PER	11.983
2025	3	centr	PER	8.987
2025	4	centr	PER	8.406
2025	5	centr	PER	7.514
2025	6	centr	PER	9.746
2025	7	centr	PER	10.331
2025	1	front	PER	14.521
2025	2	front	PER	12.326
2025	3	front	PER	13.529
2025	4	front	PER	13.327
2025	5	front	PER	13.065
2025	6	front	PER	12.563
2025	7	front	PER	11.651
2025	8	front	PER	13.404
2033	1	back	PER	11.226
2033	2	back	PER	12.75
2033	3	back	PER	11.925
2033	4	back	PER	12.698
2033	5	back	PER	13.965
2033	6	back	PER	14.137
2033	7	back	PER	11.664
2033	8	back	PER	13.591
2033	1	centr	PER	11.25
2033	2	centr	PER	9.781
2033	3	centr	PER	11.274
2033	4	centr	PER	11.032
2033	5	centr	PER	11.379
2033	6	centr	PER	12.56
2033	1	front	PER	15.275
2033	2	front	PER	14.025
2033	3	front	PER	16.578
2033	4	front	PER	13.637
2033	5	front	PER	16.04
2033	6	front	PER	11.281
2033	7	front	PER	14.252
2035	1	back	PER	9.386
2035	2	back	PER	10.289
2035	3	back	PER	9.359
2035	4	back	PER	10.352
2035	5	back	PER	8.518
2035	6	back	PER	8.716
2035	7	back	PER	7.95
2035	1	centr	PER	9.543
2035	2	centr	PER	8.746
2035	3	centr	PER	9.738
2035	4	centr	PER	8.875
2035	5	centr	PER	8.579
2035	6	centr	PER	10.359
2035	7	centr	PER	10.237
2035	8	centr	PER	9.626
2035	1	front	PER	12.841
2035	2	front	PER	12.073
2035	3	front	PER	10.818
2035	4	front	PER	11.177
2035	5	front	PER	10.859
2035	6	front	PER	10.576
2035	7	front	PER	9.925
2035	8	front	PER	10.481
2035	9	front	PER	8.832
2038	1	back	PER	12.204
2038	2	back	PER	11.025
2038	3	back	PER	10.544
2038	4	back	PER	12.626
2038	5	back	PER	13.965
2038	6	back	PER	12.277
2038	7	back	PER	11.457
2038	1	centr	PER	12.835
2038	2	centr	PER	12.873
2038	3	centr	PER	13.171
2038	4	centr	PER	14.132
2038	5	centr	PER	13.598
2038	6	centr	PER	13.497
2038	7	centr	PER	14.228
2038	8	centr	PER	12.958
2038	1	front	PER	12.674
2038	2	front	PER	10.412
2038	3	front	PER	11.321
2038	4	front	PER	12.677
2038	5	front	PER	11.883
2038	6	front	PER	12.844
2038	7	front	PER	11.592
2038	8	front	PER	11.896
2038	9	front	PER	12.322

## Sheet: lens facet_20day
fly id	Ommatidium	Type	Location	Group	Major axis of ellipse	Minor axis of elipse	Curvature
175	1	lens	back	WT	14.927	5.796	19.2215			KEY
175	2	lens	back	WT	15.282	5.194	22.4817
175	3	lens	back	WT	13.003	6.329	13.3574			WT = wild type Drosophila
175	4	lens	back	WT	15.623	6.067	20.1152			PER = null mutation of period
175	5	lens	back	WT	16.311	6.623	20.0852			CYCLE = null mutation of cycle
175	6	lens	back	WT	14.42	5.382	19.3178
175	7	lens	back	WT	16.229	6.34	20.7713
175	8	lens	back	WT	13.246	4.586	19.1296
175	9	lens	back	WT	13.687	6.781	13.8132
175	1	lens	centr	WT	11.936	4.981	14.3012
175	2	lens	centr	WT	14.427	6.891	15.1022
175	3	lens	centr	WT	13.348	4.418	20.164
175	4	lens	centr	WT	13.275	5.06	17.4136
175	5	lens	centr	WT	14.849	6.411	17.1964
175	6	lens	centr	WT	12.097	5.977	12.2417
175	7	lens	centr	WT	15.862	6.133	20.5122
175	8	lens	centr	WT	14.872	5.27	20.9845
175	9	lens	centr	WT	13.316	5.364	16.5283
175	1	lens	front	WT	15.661	6.634	18.4856
175	2	lens	front	WT	13.229	5.692	15.373
175	3	lens	front	WT	13.364	4.987	17.9062
175	4	lens	front	WT	13.949	5.15	18.8907
175	5	lens	front	WT	15.796	5.179	24.089
175	6	lens	front	WT	15.048	6.13	18.47
175	7	lens	front	WT	16.789	6.042	23.3259
175	8	lens	front	WT	16.538	5.849	23.3805
175	9	lens	front	WT	13.048	5.931	14.3526
179	1	lens	back	WT	16.373	6.238	21.4873
179	2	lens	back	WT	15.516	5.541	21.7241
179	3	lens	back	WT	14.01	5.227	18.7756
179	4	lens	back	WT	14.407	6.362	16.3126
179	5	lens	back	WT	14.987	6.606	17.0005
179	6	lens	back	WT	13.971	5.369	18.1774
179	7	lens	back	WT	14.01	5.662	17.3331
179	7	lens	back	WT	0	0
179	8	lens	back	WT	13.972	5.392	18.1024
179	8	lens	back	WT	0	0
179	9	lens	back	WT	13.469	5.729	15.833
179	10	lens	back	WT	14.004	6.275	15.6265
179	1	lens	centr	WT	14.879	5.568	19.8801
179	2	lens	centr	WT	14.62	5.614	19.0367
179	3	lens	centr	WT	16.346	5.72	23.3559
179	4	lens	centr	WT	17.254	6.645	22.4003
179	5	lens	centr	WT	17.219	5.846	25.3587
179	6	lens	centr	WT	18.741	6.753	26.0051
179	7	lens	centr	WT	17.686	8.241	18.978
179	1	lens	front	WT	15.809	6.205	20.139
179	2	lens	front	WT	15.233	6.514	17.8112
179	3	lens	front	WT	16.506	6.32	21.5544
179	4	lens	front	WT	16.563	6.915	19.8361
179	5	lens	front	WT	14.47	6.465	16.1934
179	6	lens	front	WT	13.046	6.045	14.0776
179	7	lens	front	WT	17.335	6.292	23.8797
179	8	lens	front	WT	15.841	6.468	19.3984
179	9	lens	front	WT	16.271	6.831	19.3782
180	1	lens	back	WT	15.99	6.21	20.5862
180	2	lens	back	WT	15.712	5.625	21.9437
180	3	lens	back	WT	15.608	5.818	20.9359
180	4	lens	back	WT	14.224	5.339	18.9476
180	5	lens	back	WT	14.377	3.891	26.5611
180	6	lens	back	WT	13.426	5.825	15.4727
180	7	lens	back	WT	15.042	6.31
180	8	lens	back	WT	15.606	5.809	20.9629
180	9	lens	back	WT	14.341	5.062	20.3145
180	1	lens	centr	WT	13.789	5.331	17.8331
180	2	lens	centr	WT	13.779	6.08	15.6136
180	3	lens	centr	WT	15.209	5.85	19.7704
180	4	lens	centr	WT	14.22	5.804	17.4197
180	5	lens	centr	WT	15.556	4.646	26.0427
180	6	lens	centr	WT	13.675	5.957	15.6963
180	7	lens	centr	WT	15.335	4.536	25.9218
180	8	lens	centr	WT	11.378	4.803	13.4769
180	1	lens	front	WT	14.157	5.57	17.9911
180	2	lens	front	WT	14.08	6.415	15.4518
180	3	lens	front	WT	14.595	4.903	21.7228
180	4	lens	front	WT	15.562	6.262	19.3369
180	5	lens	front	WT	15.105	5.844	19.521
180	6	lens	front	WT	14.19	6.418	15.6868
180	6	lens	front	WT	0	0
180	7	lens	front	WT	14.028	6.678	14.7338
180	8	lens	front	WT	13.799	5.868	16.2246
180	9	lens	front	WT	15.599	6.75	18.0244
184	1	lens	back	WT	13.597	5.188	17.8179
184	2	lens	back	WT	14.587	5.981	17.788
184	3	lens	back	WT	13.966	5.659	17.2335
184	4	lens	back	WT	13.665	5.162	18.0872
184	5	lens	back	WT	12.974	6.129	13.7318
184	6	lens	back	WT	13.038	5.891	14.4279
184	7	lens	back	WT	14.395	5.058	20.484
184	1	lens	centr	WT	12.345	5.338	14.2749
184	2	lens	centr	WT	12.713	5.663	14.2699
184	3	lens	centr	WT	14.301	6.203	16.4855
184	4	lens	centr	WT	16.247	6.038	21.8586
184	5	lens	centr	WT	12.657	5.877	13.6294
184	6	lens	centr	WT	13.242	6.098	14.3777
184	7	lens	centr	WT	13.778	5.449	17.4191
184	8	lens	centr	WT	9.977	5.082	9.79344
184	9	lens	centr	WT	14.766	5.604	19.4535
184	1	lens	front	WT	12.678	6.144	13.0804
184	2	lens	front	WT	16.572	6.758	20.319
184	3	lens	front	WT	15.101	5.985	19.051
184	4	lens	front	WT	14.241	6.232	16.2713
184	5	lens	front	WT	14.417	5.639	18.4297
184	6	lens	front	WT	13.392	5.558	16.134
184	7	lens	front	WT	12.338	5.612	13.5626
184	8	lens	front	WT	14.519	6.225	16.9318
184	9	lens	front	WT	13.972	6.515	14.9821
185	1	lens	back	WT	16.173	7.64	17.1182
185	2	lens	back	WT	15.752	5.759	21.5424
185	3	lens	back	WT	14.976	6.758	16.5937
185	4	lens	back	WT	14.014	7.117	13.7974
185	1	lens	centr	WT	15.044	7.182	15.7562
185	2	lens	centr	WT	15.112	6.808	16.7724
185	3	lens	centr	WT	14.674	5.62	19.1571
185	4	lens	centr	WT	15.114	6.922	16.5005
185	5	lens	centr	WT	14.067	5.662	17.4744
185	6	lens	centr	WT	11.285	4.513	14.1094
185	1	lens	front	WT	14.753	6.017	18.0863
185	2	lens	front	WT	17.212	6.968	21.2581
185	3	lens	front	WT	14.731	6.41	16.9269
185	4	lens	front	WT	14.669	7.091	15.1727
185	5	lens	front	WT	14.646	6.417	16.7138
185	5	lens	front	WT	15.895	6.777	18.6403
185	6	lens	front	WT	16.128	6.78	19.1823
186	1	lens	back	WT	17.395	7.324	20.6572
186	2	lens	back	WT	16.191	7.057	18.5736
186	3	lens	back	WT	17.229	7.021	21.1393
186	4	lens	back	WT	16.898	6.982	20.4485
186	5	lens	back	WT	14.744	7.086	15.3391
186	6	lens	back	WT	16.467	7.976	16.9986
186	7	lens	back	WT	14.115	6.035	16.5065
186	8	lens	back	WT	14.397	5.676	18.2588
186	1	lens	centr	WT	13.712	6.216	15.1238
186	2	lens	centr	WT	16.205	7.261	18.083
186	3	lens	centr	WT	16.636	7.794	17.7545
186	4	lens	centr	WT	14.316	6.528	15.6976
186	5	lens	centr	WT	17.912	7.088	22.6326
186	6	lens	centr	WT	15.02	7.51	15.02
186	7	lens	centr	WT	16.129	6.625	19.6336
186	8	lens	centr	WT	14.966	7.197	15.5607
186	0	lens	front	WT	16.061	7.851	16.4282
186	1	lens	front	WT	15.78	7.97	15.6216
186	2	lens	front	WT	14.084	6.7	14.8029
186	3	lens	front	WT	16.305	8.111	16.3884
186	4	lens	front	WT	14.567	6.066	17.4907
186	5	lens	front	WT	14.73	7.137	15.2006
186	6	lens	front	WT	14.44	7.602	13.7144
186	7	lens	front	WT	14.368	7.757	13.3067
186	8	lens	front	WT	15.004	8.231	13.6751
186	9	lens	front	WT	14.791	7.049	15.5181
187	1	lens	back	WT	14.438	7.178	14.5205
187	2	lens	back	WT	14.576	7.222	14.7092
187	3	lens	back	WT	15.318	7.142	16.4268
187	4	lens	back	WT	13.795	6.052	15.7222
187	5	lens	back	WT	13.186	6.619	13.1342
187	6	lens	back	WT	14.536	6.39	16.5333
187	7	lens	back	WT	17.431	7.492	20.2776
187	8	lens	back	WT	15.622	7.177	17.002
187	9	lens	back	WT	13.454	6.786	13.337
187	10	lens	back	WT	16.393	7.92	16.9653
187	1	lens	centr	WT	16.969	7.671	18.7685
187	2	lens	centr	WT	14.422	6.207	16.7548
187	3	lens	centr	WT	16.114	7.589	17.1077
187	4	lens	centr	WT	16.859	7.534	18.8629
187	5	lens	centr	WT	14.046	6.176	15.9723
187	6	lens	centr	WT	13.361	5.32	16.7778
187	7	lens	centr	WT	15.853	8.228	15.2721
187	8	lens	centr	WT	15.153	6.682	17.1815
187	0	lens	front	WT	16.143	6.599	19.7451
187	1	lens	front	WT	15.745	7.173	17.2804
187	2	lens	front	WT	13.822	5.411	17.6536
187	3	lens	front	WT	13.823	8.021	11.9109
187	4	lens	front	WT	16.128	6.359	20.4523
187	5	lens	front	WT	14.71	6.399	16.9076
187	6	lens	front	WT	17.086	6.041	24.1625
187	7	lens	front	WT	15.859	6.155	20.4312
187	8	lens	front	WT	15.62	6.875	17.7443
187	9	lens	front	WT	15.073	5.618	20.2203
189	1	lens	back	WT	14.368	6.888	14.9854
189	2	lens	back	WT	15.194	5.416	21.3126
189	3	lens	back	WT	14.584	5.918	17.97
189	4	lens	back	WT	15.661	6.889	17.8013
189	5	lens	back	WT	14.557	5.694	18.6079
189	6	lens	back	WT	15.213	7.281	15.8931
189	7	lens	back	WT	11.827	4.527	15.4493
189	8	lens	back	WT	12.737	6.153	13.1831
189	9	lens	back	WT	13.997	5.137	19.0691
189	1	lens	centr	WT	15.899	6.156	20.531
189	2	lens	centr	WT	14.143	5.718	17.4908
189	3	lens	centr	WT	14.191	4.431	22.7245
189	4	lens	centr	WT	14.852	6.719	16.4148
189	5	lens	centr	WT	14.142	5.403	18.5079
189	6	lens	centr	WT	14.756	6.261	17.3886
189	0	lens	front	WT	15.086	6.485	17.5472
189	1	lens	front	WT	15.773	6.171	20.1578
189	2	lens	front	WT	17.094	7.008	20.8479
189	3	lens	front	WT	16.138	6.54	19.9109
189	4	lens	front	WT	14.835	6.492	16.9499
189	5	lens	front	WT	14.68	5.816	18.5267
189	6	lens	front	WT	14.92	6.455	17.2429
189	7	lens	front	WT	14.865	6.384	17.3064
189	8	lens	front	WT	15.023	6.606	17.0822
189	9	lens	front	WT	14.74	5.922	18.3441
191	1	lens	back	WT	15.686	8.804	13.9738
191	2	lens	back	WT	13.334	6.261	14.1987
191	3	lens	back	WT	13.297	6.646	13.302
191	4	lens	back	WT	14.404	5.633	18.416
191	5	lens	back	WT	15.807	6.98	17.8984
191	6	lens	back	WT	11.872	5.319	13.2491
191	7	lens	back	WT	15.512	5.805	20.7254
191	1	lens	centr	WT	14.304	7.401	13.8228
191	2	lens	centr	WT	14.785	6.631	16.4829
191	3	lens	centr	WT	12.644	5.571	14.3485
191	4	lens	centr	WT	15.319	7.862	14.9244
191	5	lens	centr	WT	15.477	7.409	16.1653
191	6	lens	centr	WT	14.489	6.94	15.1247
191	7	lens	centr	WT	14.642	5.145	20.8346
191	1	lens	front	WT	13.525	5.75	15.9066
191	2	lens	front	WT	14.987	6.049	18.5659
191	3	lens	front	WT	14.609	7.098	15.034
191	4	lens	front	WT	14.861	5.745	19.221
191	5	lens	front	WT	16.504	7.192	18.9365
191	6	lens	front	WT	18.217	6.626	25.0422
191	7	lens	front	WT	14.964	5.666	19.7601
192	1	lens	back	WT	14.747	5.908	18.405
192	2	lens	back	WT	14.509	5.765	18.2577
192	3	lens	back	WT	14.308	5.671	18.0496
192	4	lens	back	WT	14.551	6.013	17.6062
192	5	lens	back	WT	14.008	5.249	18.6916
192	6	lens	back	WT	15.423	5.888	20.1995
192	7	lens	back	WT	17.021	5.051	28.6789
192	1	lens	centr	WT	15.602	4.508	26.9989
192	2	lens	centr	WT	15.369	6.199	19.052
192	3	lens	centr	WT	15.549	6.376	18.9595
192	4	lens	centr	WT	13.818	6.022	15.8533
192	5	lens	centr	WT	14.545	6.031	17.5391
192	6	lens	centr	WT	15.063	6.52	17.3998
192	7	lens	centr	WT	14.087	5.309	18.6894
192	0	lens	front	WT	13.238	6.015	14.5673
192	1	lens	front	WT	14.984	6.634	16.9219
192	2	lens	front	WT	15.093	6.647	17.1354
192	3	lens	front	WT	13.784	6.309	15.0577
192	4	lens	front	WT	13.47	5.423	16.7288
192	5	lens	front	WT	14.693	6.544	16.4948
192	6	lens	front	WT	14.345	6.96	14.783
192	7	lens	front	WT	14.986	6.807	16.4963
192	8	lens	front	WT	13.006	4.91	17.2257
192	9	lens	front	WT	15.007	6.917	16.2795
579	1	lens	back	CYCLE	20.654	6.605	32.2928
579	2	lens	back	CYCLE	14.71	5.856	18.4754
579	3	lens	back	CYCLE	13.358	5.281	16.8942
579	4	lens	back	CYCLE	15.163	6.352	18.098
579	5	lens	back	CYCLE	15.007	6.081	18.5175
579	6	lens	back	CYCLE	14.68	6.307	17.0844
579	7	lens	back	CYCLE	13.912	5.898	16.4076
579	8	lens	back	CYCLE	15.952	5.961	21.3443
579	1	lens	centr	CYCLE	15.952	7.249	17.5518
579	2	lens	centr	CYCLE	16.105	6.852	18.9267
579	3	lens	centr	CYCLE	16.637	7.388	18.7324
579	4	lens	centr	CYCLE	15.865	6.809	18.4828
579	5	lens	centr	CYCLE	13.979	5.072	19.2638
579	6	lens	centr	CYCLE	15.901	6.247	20.2371
579	7	lens	centr	CYCLE	17.216	7.31	20.273
579	8	lens	centr	CYCLE	16.988	7.424	19.4364
579	9	lens	centr	CYCLE	13.783	5.835	16.2786
579	1	lens	front	CYCLE	17.242	6.859	21.6713
579	2	lens	front	CYCLE	14.683	6.437	16.7462
579	3	lens	front	CYCLE	14.876	6.182	17.8984
579	4	lens	front	CYCLE	18.595	6.828	25.3203
579	5	lens	front	CYCLE	14.706	6.106	17.7093
579	6	lens	front	CYCLE	14.291	6.23	16.3911
579	7	lens	front	CYCLE	12.752	6.206	13.1013
579	8	lens	front	CYCLE	13.975	5.612	17.4003
580	1	lens	back	CYCLE	15.555	7.566	15.9898
580	2	lens	back	CYCLE	15.915	7.245	17.4801
580	3	lens	back	CYCLE	16.07	6.854	18.839
580	4	lens	back	CYCLE	15.993	7.087	18.0454
580	5	lens	back	CYCLE	16.491	6.366	21.3598
580	6	lens	back	CYCLE	17.429	6.843	22.1957
580	7	lens	back	CYCLE	16.476	6.243	21.741
580	1	lens	centr	CYCLE	12.938	5.77	14.5054
580	2	lens	centr	CYCLE	15.355	7.173	16.435
580	3	lens	centr	CYCLE	14.963	7.009	15.9717
580	4	lens	centr	CYCLE	15.49	7.258	16.5294
580	5	lens	centr	CYCLE	14.915	6.463	17.2101
580	6	lens	centr	CYCLE	14.078	5.562	17.8164
580	7	lens	centr	CYCLE	15.542	7.377	16.3721
580	1	lens	front	CYCLE	14.016	7.126	13.7839
580	2	lens	front	CYCLE	15.416	7.074	16.7976
580	3	lens	front	CYCLE	16.035	7.34	17.5151
580	4	lens	front	CYCLE	15.389	7.62	15.5395
580	5	lens	front	CYCLE	15.488	6.655	18.0224
580	6	lens	front	CYCLE	13.827	7.188	13.299
580	7	lens	front	CYCLE	13.225	6.426	13.6088
580	8	lens	front	CYCLE	15.501	7.656	15.6923
581	1	lens	back	CYCLE	15.621	7.002	17.4247
581	2	lens	back	CYCLE	14.058	7.715	12.808
581	3	lens	back	CYCLE	14.762	6.865	15.8716
581	4	lens	back	CYCLE	14.861	7.123	15.5025
581	5	lens	back	CYCLE	15.543	7.768	15.55
581	6	lens	back	CYCLE	14.653	6.004	17.8806
581	7	lens	back	CYCLE	14.449	6.416	16.2698
581	8	lens	back	CYCLE	14.852	6.252	17.6409
581	9	lens	back	CYCLE	14.281	5.156	19.7776
581	1	lens	centr	CYCLE	14.311	4.644	22.0505
581	2	lens	centr	CYCLE	16.197	7.223	18.1602
581	3	lens	centr	CYCLE	14.642	7.363	14.5585
581	4	lens	centr	CYCLE	14.931	6.47	17.2283
581	5	lens	centr	CYCLE	13.422	5.704	15.7916
581	6	lens	centr	CYCLE	14.01	6.326	15.5138
581	7	lens	centr	CYCLE	15.008	6.528	17.2518
581	8	lens	centr	CYCLE	12.55	6.014	13.0947
581	1	lens	front	CYCLE	16.579	6.988	19.6668
581	2	lens	front	CYCLE	14.654	6.011	17.8622
581	3	lens	front	CYCLE	16.332	6.684	19.9532
581	4	lens	front	CYCLE	14.83	6.819	16.1262
581	5	lens	front	CYCLE	15.706	8.095	15.2365
581	6	lens	front	CYCLE	16.255	7.057	18.7208
581	7	lens	front	CYCLE	14.976	5.932	18.9043
581	8	lens	front	CYCLE	15.915	7.375	17.172
581	9	lens	front	CYCLE	16.863	6.925	20.5315
582	1	lens	back	CYCLE	13.939	6.319	15.3739
582	2	lens	back	CYCLE	14.014	6.363	15.4324
582	3	lens	back	CYCLE	14.966	6.895	16.2423
582	4	lens	back	CYCLE	16.205	7.206	18.2211
582	5	lens	back	CYCLE	15.606	6.563	18.5546
582	6	lens	back	CYCLE	16.562	7.113	19.2816
582	7	lens	back	CYCLE	15.27	6.003	19.4214
582	1	lens	centr	CYCLE	17.53	7.789	19.7266
582	2	lens	centr	CYCLE	15.908	8.3	15.2448
582	3	lens	centr	CYCLE	15.148	7.067	16.2347
582	4	lens	centr	CYCLE	15.712	6.602	18.6964
582	5	lens	centr	CYCLE	13.286	7.063	12.496
582	6	lens	centr	CYCLE	14.159	6.152	16.2937
582	7	lens	centr	CYCLE	13.267	6.127	14.3637
582	1	lens	front	CYCLE	14.503	6.321	16.638
582	2	lens	front	CYCLE	14.619	6.326	16.8918
582	3	lens	front	CYCLE	15.612	6.867	17.7468
582	4	lens	front	CYCLE	16.056	6.315	20.4113
582	5	lens	front	CYCLE	15.722	6.667	18.5377
582	6	lens	front	CYCLE	16.848	7.641	18.5745
582	7	lens	front	CYCLE	15.444	4.831	24.6861
582	8	lens	front	CYCLE	16.1	7.098	18.2594
590	0	lens	back	CYCLE	14.347	5.946	17.3088
590	1	lens	back	CYCLE	14.425	5.862	17.7483
590	2	lens	back	CYCLE	13.513	6.374	14.3239
590	3	lens	back	CYCLE	14.054	7.28	13.5656
590	4	lens	back	CYCLE	15.217	6.438	17.9836
590	5	lens	back	CYCLE	14.931	6.529	17.0727
590	6	lens	back	CYCLE	14.976	6.146	18.2461
590	7	lens	back	CYCLE	14.705	6.467	16.7185
590	8	lens	back	CYCLE	14.146	7.187	13.9216
590	9	lens	back	CYCLE	15.469	6.853	17.4588
590	1	lens	centr	CYCLE	13.389	5.759	15.5639
590	2	lens	centr	CYCLE	13.814	6.514	14.6474
590	3	lens	centr	CYCLE	15.113	6.5	17.5694
590	4	lens	centr	CYCLE	14.624	6.818	15.6836
590	5	lens	centr	CYCLE	14.796	6.236	17.553
590	6	lens	centr	CYCLE	15.361	6.388	18.469
590	7	lens	centr	CYCLE	14.699	5.848	18.473
590	1	lens	front	CYCLE	14.068	6.937	14.2647
590	2	lens	front	CYCLE	13.566	5.528	16.6458
590	3	lens	front	CYCLE	16.578	6.529	21.0469
590	4	lens	front	CYCLE	14.419	7.488	13.8827
590	5	lens	front	CYCLE	13.306	7.191	12.3105
590	6	lens	front	CYCLE	16.138	6.751	19.2886
590	7	lens	front	CYCLE	17.006	7.247	19.9534
590	8	lens	front	CYCLE	17.083	4.803	30.3799
590	9	lens	front	CYCLE	15.211	6.541	17.6865
591	1	lens	back	CYCLE	13.624	5.504	16.8617
591	2	lens	back	CYCLE	14.713	6.149	17.6022
591	3	lens	back	CYCLE	17.677	6.434	24.2832
591	4	lens	back	CYCLE	15.904	7.1	17.8125
591	5	lens	back	CYCLE	13.552	5.705	16.0961
591	6	lens	back	CYCLE	16.588	6.338	21.7073
591	7	lens	back	CYCLE	15.864	6.628	18.9851
591	1	lens	centr	CYCLE	16.063	6.075	21.2362
591	2	lens	centr	CYCLE	15.39	7.803	15.177
591	3	lens	centr	CYCLE	17.977	8.046	20.0828
591	4	lens	centr	CYCLE	17.412	7.302	20.7599
591	5	lens	centr	CYCLE	17.778	6.724	23.5022
591	6	lens	centr	CYCLE	15.73	6.981	17.7219
591	7	lens	centr	CYCLE	15.757	6.483	19.1488
591	1	lens	front	CYCLE	16.245	6.282	21.0045
591	2	lens	front	CYCLE	16.088	7.4	17.4881
591	3	lens	front	CYCLE	12.795	5.784	14.1521
591	4	lens	front	CYCLE	14.368	6.297	16.3919
591	5	lens	front	CYCLE	14.609	6.665	16.0107
591	6	lens	front	CYCLE	14.51	6.879	15.3031
591	7	lens	front	CYCLE	16.827	7.866	17.9982
591	8	lens	front	CYCLE	16.1	6.483	19.9915
591	9	lens	front	CYCLE	15.889	7.404	17.0489
593	1	lens	back	CYCLE	15.407	8.313	14.2774
593	2	lens	back	CYCLE	12.778	5.579	14.6332
593	3	lens	back	CYCLE	16.036	7.112	18.0788
593	4	lens	back	CYCLE	15.53	6.553	18.4023
593	5	lens	back	CYCLE	14.718	6.45	16.7922
593	6	lens	back	CYCLE	17.879	6.613	24.169
593	7	lens	back	CYCLE	16.169	5.505	23.7454
593	8	lens	back	CYCLE	13.796	4.774	19.934
593	1	lens	centr	CYCLE	13.509	6.44	14.1687
593	2	lens	centr	CYCLE	12.914	6.248	13.346
593	3	lens	centr	CYCLE	10.448	4.119	13.2509
593	4	lens	centr	CYCLE	13.539	5.655	16.2073
593	5	lens	centr	CYCLE	13.434	5.675	15.9006
593	6	lens	centr	CYCLE	12.023	4.75	15.2161
593	7	lens	centr	CYCLE	16.941	6.562	21.8681
593	1	lens	front	CYCLE	15.957	7.267	17.5193
593	2	lens	front	CYCLE	11.332	5.299	12.1168
593	3	lens	front	CYCLE	15.489	6.701	17.901
593	4	lens	front	CYCLE	13.481	6.776	13.4104
593	5	lens	front	CYCLE	16.693	7.386	18.8638
593	6	lens	front	CYCLE	15.085	6.235	18.2484
593	7	lens	front	CYCLE	13.115	5.871	14.6485
593	8	lens	front	CYCLE	14.591	5.642	18.8672
593	9	lens	front	CYCLE	17.722	6.442	24.3767
594	1	lens	back	CYCLE	15.451	7.48	15.9581
594	2	lens	back	CYCLE	15.614	7.047	17.2979
594	3	lens	back	CYCLE	14.204	5.781	17.4497
594	4	lens	back	CYCLE	15.06	5.329	21.2801
594	5	lens	back	CYCLE	15.837	6.258	20.0392
594	6	lens	back	CYCLE	14.586	5.29	20.1088
594	7	lens	back	CYCLE	14.055	6.886	14.3438
594	8	lens	back	CYCLE	14.473	5.711	18.339
594	1	lens	centr	CYCLE	16.305	6.372	20.861
594	2	lens	centr	CYCLE	12.483	5.776	13.489
594	3	lens	centr	CYCLE	16.312	5.853	22.7303
594	4	lens	centr	CYCLE	13.309	5.055	17.5202
594	5	lens	centr	CYCLE	15.225	5.475	21.169
594	6	lens	centr	CYCLE	15.298	5.605	20.8768
594	1	lens	front	CYCLE	15.332	7.591	15.4835
594	2	lens	front	CYCLE	12.533	5.918	13.271
594	3	lens	front	CYCLE	16.079	6.421	20.1319
594	4	lens	front	CYCLE	14.354	5.36	19.2199
594	5	lens	front	CYCLE	16.004	6.037	21.2132
594	6	lens	front	CYCLE	15.156	5.722	20.072
594	7	lens	front	CYCLE	14.828	6.076	18.0933
594	8	lens	front	CYCLE	17.808	6.334	25.0335
606	1	lens	back	CYCLE	14.446	5.885	17.7304
606	2	lens	back	CYCLE	13.378	6.824	13.1133
606	3	lens	back	CYCLE	13.068	5.666	15.0699
606	4	lens	back	CYCLE	14.618	6.467	16.5213
606	5	lens	back	CYCLE	14.608	6.386	16.7079
606	6	lens	back	CYCLE	14.46	6.208	16.8405
606	7	lens	back	CYCLE	13.951	4.967	19.5923
606	8	lens	back	CYCLE	13.88	5.191	18.5566
606	1	lens	centr	CYCLE	14.433	4.969	20.9611
606	2	lens	centr	CYCLE	16.146	5.587	23.3303
606	3	lens	centr	CYCLE	14.069	4.375	22.6213
606	4	lens	centr	CYCLE	14.777	6.434	16.9692
606	5	lens	centr	CYCLE	14.848	4.885	22.5653
606	6	lens	centr	CYCLE	15.485	5.717	20.9712
606	7	lens	centr	CYCLE	14.973	5.963	18.7985
606	1	lens	front	CYCLE	14.433	6.609	15.7597
606	2	lens	front	CYCLE	14.659	6.393	16.8064
606	3	lens	front	CYCLE	16.445	6.333	21.3515
606	4	lens	front	CYCLE	15.244	5.769	20.1404
606	5	lens	front	CYCLE	15.475	6.577	18.2055
606	6	lens	front	CYCLE	14.911	6.394	17.3864
606	7	lens	front	CYCLE	15.391	7.423	15.956
606	8	lens	front	CYCLE	13.537	6.44	14.2275
606	9	lens	front	CYCLE	15.609	6.063	20.0924
608	1	lens	back	CYCLE	13.611	6.382	14.5142
608	2	lens	back	CYCLE	14.734	7.125	15.2344
608	3	lens	back	CYCLE	15.537	4.377	27.5758
608	4	lens	back	CYCLE	14.892	5.245	21.1412
608	5	lens	back	CYCLE	14.678	5.318	20.2561
608	6	lens	back	CYCLE	15.768	5.365	23.1715
608	7	lens	back	CYCLE	13.58	5.441	16.9469
608	8	lens	back	CYCLE	13.252	4.932	17.8037
608	1	lens	centr	CYCLE	14.58	4.645	22.8823
608	2	lens	centr	CYCLE	15.548	4.318	27.9922
608	3	lens	centr	CYCLE	16.34	4.645	28.7401
608	4	lens	centr	CYCLE	14.158	5.227	19.1744
608	5	lens	centr	CYCLE	15.982	6.572	19.4328
608	6	lens	centr	CYCLE	13.417	7.103	12.6718
608	1	lens	front	CYCLE	15.332	6.07	19.3633
608	2	lens	front	CYCLE	15.301	6.181	18.9387
608	3	lens	front	CYCLE	13.522	6.091	15.0094
608	4	lens	front	CYCLE	14.143	6.569	15.2249
608	5	lens	front	CYCLE	13.911	6.663	14.5217
608	6	lens	front	CYCLE	14.128	5.815	17.1625
608	7	lens	front	CYCLE	13.919	6.252	15.4941
2009	1	lens	back	PER	15.361	6.337	18.6177
2009	2	lens	back	PER	15.617	5.288	23.0608
2009	3	lens	back	PER	14.1	5.773	17.219
2009	4	lens	back	PER	14.93	6.302	17.6853
2009	5	lens	back	PER	13.839	5.483	17.4647
2009	6	lens	back	PER	14.618	5.254	20.3355
2009	7	lens	back	PER	14.538	5.859	18.0366
2009	1	lens	centr	PER	15.43	5.741	20.7355
2009	1	lens	centr	PER	15.43	5.741	20.7355
2009	2	lens	centr	PER	13.284	6.107	14.4477
2009	3	lens	centr	PER	14.818	6.576	16.695
2009	4	lens	centr	PER	14.066	5.986	16.5263
2009	5	lens	centr	PER	13.513	6.032	15.136
2009	6	lens	centr	PER	14.381	7.129	14.5051
2009	7	lens	centr	PER	14.512	6.372	16.5253
2009	8	lens	centr	PER	13.9	6.521	14.8144
2009	1	lens	front	PER	15.927	6.145	20.6403
2009	2	lens	front	PER	14.613	5.518	19.3494
2009	3	lens	front	PER	16.191	6.489	20.1995
2009	4	lens	front	PER	15.042	5.501	20.5655
2009	5	lens	front	PER	12.836	6.105	13.4941
2009	6	lens	front	PER	13.542	7.008	13.084
2009	7	lens	front	PER	14.358	6.403	16.0981
2009	8	lens	front	PER	14.178	6.919	14.5264
2011	1	lens	back	PER	15.805	6.494	19.233
2011	2	lens	back	PER	15.709	7.195	17.1489
2011	3	lens	back	PER	13.718	6.647	14.1555
2011	4	lens	back	PER	14.254	6.847	14.8369
2011	5	lens	back	PER	16.291	5.607	23.6665
2011	6	lens	back	PER	14.907	5.562	19.9765
2011	7	lens	back	PER	15.514	5.432	22.1543
2011	8	lens	back	PER	13.851	6.375	15.0471
2011	1	lens	centr	PER	16.163	8.068	16.19
2011	2	lens	centr	PER	13.818	6.543	14.5909
2011	3	lens	centr	PER	14.813	5.014	21.8812
2011	4	lens	centr	PER	15.462	4.53	26.3878
2011	5	lens	centr	PER	16.509	6.905	19.7355
2011	6	lens	centr	PER	14.788	6.063	18.0344
2011	7	lens	centr	PER	15.327	6.378	18.4162
2011	1	lens	front	PER	16.433	7.916	17.0568
2011	2	lens	front	PER	15.559	6.768	17.8843
2011	3	lens	front	PER	15.323	6.103	19.236
2011	4	lens	front	PER	18.596	7.352	23.5182
2011	5	lens	front	PER	16.37	6.562	20.4188
2011	6	lens	front	PER	16.324	7.217	18.4615
2011	7	lens	front	PER	15.605	7.302	16.6746
2013	1	lens	back	PER	17.116	6.921	21.1644
2013	2	lens	back	PER	16.382	6.607	20.3095
2013	3	lens	back	PER	15.647	6.14	19.9372
2013	4	lens	back	PER	15.822	5.797	21.5918
2013	5	lens	back	PER	16.743	5.449	25.7229
2013	6	lens	back	PER	13.424	4.943	18.2282
2013	7	lens	back	PER	13.302	5.801	15.2511
2013	1	lens	centr	PER	16.318	6.763	19.6863
2013	2	lens	centr	PER	17.354	5.702	26.4084
2013	3	lens	centr	PER	16.519	6.046	22.5668
2013	4	lens	centr	PER	13.322	4.401	20.1631
2013	5	lens	centr	PER	14.976	5.939	18.882
2013	6	lens	centr	PER	14.713	6.585	16.4368
2013	7	lens	centr	PER	14.088	7	14.1766
2013	1	lens	front	PER	16.423	6.012	22.4314
2013	2	lens	front	PER	13.827	6.201	15.4157
2013	3	lens	front	PER	14.929	6.279	17.7477
2013	4	lens	front	PER	14.485	6.464	16.2295
2013	5	lens	front	PER	12.733	5.808	13.9574
2013	6	lens	front	PER	14.02	6.278	15.6547
2013	7	lens	front	PER	14.339	6.279	16.3726
2015	1	lens	back	PER	17.533	7.658	20.0709
2015	2	lens	back	PER	15.18	5.57	20.6851
2015	3	lens	back	PER	15.206	5.95	19.4305
2015	4	lens	back	PER	14.611	6.724	15.8746
2015	5	lens	back	PER	15.129	6.663	17.1759
2015	6	lens	back	PER	14.86	6.041	18.2767
2015	7	lens	back	PER	15.691	7.484	16.4489
2015	1	lens	centr	PER	15.312	6.679	17.5518
2015	1	lens	centr	PER	15.312	6.679	17.5518
2015	2	lens	centr	PER	13.958	6.003	16.2274
2015	3	lens	centr	PER	15.634	6.888	17.7426
2015	4	lens	centr	PER	15.441	6.707	17.7743
2015	5	lens	centr	PER	15.476	6.482	18.4747
2015	6	lens	centr	PER	14.887	7.851	14.1143
2015	7	lens	centr	PER	13.301	6.144	14.3975
2015	8	lens	centr	PER	16.826	6.032	23.4677
2015	1	lens	front	PER	14.58	7.007	15.1689
2015	2	lens	front	PER	16.117	7.158	18.1446
2015	3	lens	front	PER	15.766	6.238	19.9236
2015	4	lens	front	PER	13.903	5.867	16.4729
2015	5	lens	front	PER	15.961	6.86	18.568
2015	6	lens	front	PER	16.212	6.677	19.6817
2015	7	lens	front	PER	16.274	7.262	18.2349
2016	1	lens	back	PER	15.497	7.612	15.7749
2016	2	lens	back	PER	16.124	6.059	21.4543
2016	3	lens	back	PER	15.853	6.362	19.7515
2016	4	lens	back	PER	14.422	6.446	16.1336
2016	5	lens	back	PER	14.626	5.896	18.1411
2016	6	lens	back	PER	14.603	5.838	18.2638
2016	7	lens	back	PER	15.471	5.911	20.2463
2016	8	lens	back	PER	13.565	5.724	16.0735
2016	1	lens	centr	PER	15.997	5.309	24.101
2016	2	lens	centr	PER	14.301	5.388	18.9791
2016	3	lens	centr	PER	13.739	6.134	15.3864
2016	4	lens	centr	PER	15.467	7.082	16.8899
2016	5	lens	centr	PER	15.858	6.62	18.9937
2016	6	lens	centr	PER	13.194	5.58	15.5987
2016	7	lens	centr	PER	14.702	5.751	18.7923
2016	1	lens	front	PER	14.734	6.137	17.687
2016	2	lens	front	PER	14.299	6.567	15.5673
2016	3	lens	front	PER	14.936	6.934	16.0862
2016	4	lens	front	PER	13.909	7.473	12.944
2016	5	lens	front	PER	15.52	7.447	16.1723
2016	6	lens	front	PER	14.543	7.663	13.8
2016	7	lens	front	PER	14.787	6.728	16.2497
2016	8	lens	front	PER	15.216	5.485	21.1054
2025	1	lens	back	PER	18.348	7.756	21.7025
2025	2	lens	back	PER	16.366	7.912	16.9266
2025	3	lens	back	PER	16.305	7.175	18.5263
2025	4	lens	back	PER	15.236	5.742	20.2138
2025	5	lens	back	PER	15.762	7.136	17.4076
2025	6	lens	back	PER	14.429	6.775	15.365
2025	7	lens	back	PER	16.668	6.722	20.6651
2025	8	lens	back	PER	14.584	7.344	14.4807
2025	1	lens	centr	PER	16.664	7.545	18.4022
2025	2	lens	centr	PER	14.796	7.609	14.3857
2025	3	lens	centr	PER	15.787	6.973	17.871
2025	4	lens	centr	PER	15.295	6.164	18.9761
2025	5	lens	centr	PER	13.918	4.728	20.4855
2025	6	lens	centr	PER	16.856	6.918	20.5352
2025	7	lens	centr	PER	16.629	6.823	20.2641
2025	1	lens	front	PER	14.282	6.799	15.0004
2025	2	lens	front	PER	16.421	7.995	16.8636
2025	3	lens	front	PER	19.712	7.153	27.1608
2025	4	lens	front	PER	16.975	7.484	19.2511
2025	5	lens	front	PER	16.867	6.156	23.1072
2025	6	lens	front	PER	14.779	7.144	15.2869
2025	7	lens	front	PER	15.521	7.639	15.7679
2025	8	lens	front	PER	13.61	5.857	15.8129
2033	1	lens	back	PER	16.558	7.184	19.0818
2033	2	lens	back	PER	15.863	6.834	18.4105
2033	3	lens	back	PER	17.955	8.259	19.517
2033	4	lens	back	PER	17.08	6.404	22.7769
2033	5	lens	back	PER	16.54	5.352	25.5579
2033	6	lens	back	PER	17.668	9.297	16.7881
2033	7	lens	back	PER	16.144	8.223	15.8475
2033	8	lens	back	PER	15.572	6.975	17.3826
2033	1	lens	centr	PER	17.369	8.712	17.3142
2033	2	lens	centr	PER	17.149	7.512	19.5746
2033	3	lens	centr	PER	16.268	7.599	17.4133
2033	4	lens	centr	PER	16.226	8.573	15.3554
2033	5	lens	centr	PER	17.796	7.041	22.4895
2033	6	lens	centr	PER	15.635	6.628	18.4409
2033	1	lens	front	PER	14.947	6.496	17.1962
2033	2	lens	front	PER	18.621	7.999	21.6741
2033	3	lens	front	PER	16.144	6.341	20.5511
2033	4	lens	front	PER	16.48	8.071	16.8251
2033	5	lens	front	PER	15.975	6.67	19.1305
2033	6	lens	front	PER	18.053	7.958	20.4769
2033	7	lens	front	PER	15.602	6.969	17.4647
2035	1	lens	back	PER	13.602	6.927	13.3546
2035	2	lens	back	PER	14.493	7.397	14.1981
2035	3	lens	back	PER	14.443	7.4	14.0946
2035	4	lens	back	PER	13.719	6.697	14.0519
2035	5	lens	back	PER	14.047	6.619	14.9054
2035	6	lens	back	PER	15.93	8.012	15.8366
2035	7	lens	back	PER	15.09	7.061	16.1244
2035	1	lens	centr	PER	14.797	7.509	14.5793
2035	2	lens	centr	PER	14.794	7.218	15.1609
2035	3	lens	centr	PER	14.645	7.12	15.0615
2035	4	lens	centr	PER	14.642	7.118	15.0596
2035	5	lens	centr	PER	14.517	6.146	17.1448
2035	6	lens	centr	PER	14.973	5.542	20.2265
2035	7	lens	centr	PER	15.544	6.104	19.7916
2035	8	lens	centr	PER	16.475	6.161	22.0277
2035	1	lens	front	PER	13.787	5.92	16.0542
2035	2	lens	front	PER	15.336	7.058	16.6614
2035	3	lens	front	PER	14.874	6.353	17.4119
2035	4	lens	front	PER	14.529	6.754	15.6272
2035	5	lens	front	PER	15.64	6.396	19.1221
2035	6	lens	front	PER	14.596	6.31	16.8814
2035	7	lens	front	PER	14.261	6.798	14.9585
2035	8	lens	front	PER	14.801	6.27	17.4697
2035	9	lens	front	PER	15.101	7.395	15.4185
2038	1	lens	back	PER	14.839	7.862	14.0038
2038	2	lens	back	PER	16.352	6.722	19.889
2038	3	lens	back	PER	14.537	6.601	16.007
2038	4	lens	back	PER	15.055	7.32	15.4818
2038	5	lens	back	PER	16.713	7.657	18.2398
2038	6	lens	back	PER	15.712	7.277	16.9621
2038	7	lens	back	PER	15.936	7.495	16.9417
2038	1	lens	centr	PER	15.769	7.998	15.5452
2038	2	lens	centr	PER	14.058	6.281	15.7322
2038	3	lens	centr	PER	13.905	6.46	14.9651
2038	4	lens	centr	PER	14.154	5.732	17.4752
2038	5	lens	centr	PER	13.907	5.455	17.7273
2038	6	lens	centr	PER	15.53	6.448	18.702
2038	7	lens	centr	PER	16.214	6.016	21.8496
2038	8	lens	centr	PER	13.977	5.983	16.326
2038	1	lens	front	PER	16.395	8.179	16.4321
2038	2	lens	front	PER	15.589	6.368	19.0811
2038	3	lens	front	PER	17.041	6.91	21.0127
2038	4	lens	front	PER	16.873	5.993	23.7526
2038	5	lens	front	PER	16.498	6.597	20.6294
2038	6	lens	front	PER	15.299	6.503	17.9963
2038	7	lens	front	PER	17.047	6.432	22.5902
2038	8	lens	front	PER	16.212	6.16	21.3335
2038	9	lens	front	PER	16.327	6.134	21.729
